# Supplementary material for: Epidemiological trends in alcoholic cardiomyopathy burden: A 32-year global and Chinese analysis (1990–2021) with projections to 2036
Source: PLoS One. 2025 Nov 18;20(11):e0336033. doi: 10.1371/journal.pone.0336033 (PMC12626323; doi:10.1371/journal.pone.0336033)
Supplement: S1 Table — (XLSX) [file pone.0336033.s003.xlsx]

## Sheet: Sheet1
V																		UI
				Rank	Location	Age-specific prevalence rates	Rank	Location	Estimated Annual Percentage Changes		Rank	Location	Age-specific prevalence rates	Rank	Location	Estimated Annual Percentage Changes
						(95% UI)			(95% UI)				(95% UI)			(95% UI)
				1	Russian Federation	65.716(79.236, 54.572)	1	Bermuda	8.46 (7.69,9.24)		103	Turkmenistan	2.484(3.117, 1.972)	103	Costa Rica	0.18 (-0.1,0.45)
				2	Latvia	62.186(77.058, 49.552)	2	Antigua and Barbuda	8.39 (7.55,9.23)		104	Rwanda	2.477(3.420, 1.798)	104	Ethiopia	0.1 (0.06,0.13)
				3	Ukraine	60.932(73.176, 50.947)	3	Cuba	8.19 (7.4,8.98)		105	South Sudan	2.443(3.260, 1.803)	105	Egypt	0.09 (-0.2,0.37)
				4	Hungary	46.560(58.360, 37.607)	4	Kazakhstan	7.68 (6.76,8.6)		106	Uganda	2.427(3.324, 1.754)	106	Belarus	0.08 (0.02,0.15)
				5	Belarus	46.107(57.583, 36.441)	5	Saint Kitts and Nevis	7.12 (6.52,7.72)		107	Zambia	2.342(3.281, 1.688)	107	Malta	0.07 (-0.13,0.28)
				6	Kyrgyzstan	44.714(54.615, 35.997)	6	Belize	6.89 (6.28,7.5)		108	Comoros	2.340(3.148, 1.691)	108	Tunisia	0.06 (0.03,0.1)
				7	Poland	38.427(45.385, 32.506)	7	Saint Lucia	6.09 (5.48,6.71)		109	United Republic of Tanzania	2.333(3.207, 1.722)	109	Germany	0.05 (-0.52,0.63)
				8	Cuba	38.300(46.291, 31.637)	8	Puerto Rico	5.77 (4.73,6.82)		110	Kenya	2.330(3.066, 1.705)	110	Luxembourg	0.05 (-0.43,0.53)
				9	Lithuania	37.157(46.991, 29.098)	9	Czechia	5.37 (4.75,5.98)		111	Mozambique	2.213(3.017, 1.647)	111	North Macedonia	0.04 (-0.07,0.15)
				10	Saint Lucia	36.850(45.044, 30.057)	10	Guyana	5.15 (4.68,5.63)		112	Paraguay	2.193(2.739, 1.749)	112	Rwanda	0.03 (-0.04,0.1)
				11	Estonia	33.452(42.769, 26.670)	11	Trinidad and Tobago	4.84 (4.29,5.39)		113	Somalia	2.168(2.931, 1.582)	113	Morocco	0.02 (-0.02,0.07)
				12	Barbados	31.973(39.058, 26.303)	12	China	4.79 (4.3,5.29)		114	Eritrea	2.158(2.964, 1.550)	114	Iceland	0 (-0.22,0.22)
				13	Republic of Moldova	29.999(39.087, 22.752)	13	Saint Vincent and the Grenadines	4.38 (4.13,4.64)		115	Georgia	2.134(2.752, 1.622)	115	Tajikistan	-0.02 (-0.32,0.28)
				14	Finland	29.664(36.705, 23.395)	14	Bahamas	4.27 (3.91,4.63)		116	Malawi	2.108(2.852, 1.508)	116	Ukraine	-0.02 (-0.06,0.03)
				15	Montenegro	28.847(35.324, 23.073)	15	Slovakia	4.12 (3.81,4.42)		117	Nicaragua	1.990(2.450, 1.611)	117	Andorra	-0.05 (-0.16,0.06)
				16	Bermuda	28.662(35.288, 23.149)	16	Suriname	3.48 (3.06,3.91)		118	Colombia	1.821(2.260, 1.482)	118	United Republic of Tanzania	-0.06 (-0.17,0.06)
				17	Australia	28.534(34.302, 23.060)	17	Kyrgyzstan	3.11 (2.83,3.4)		119	Bahrain	1.812(2.264, 1.469)	119	Nigeria	-0.06 (-0.25,0.14)
				18	Slovenia	26.653(32.473, 21.535)	18	Thailand	3.04 (2.55,3.54)		120	Azerbaijan	1.790(2.233, 1.413)	120	Zambia	-0.1 (-0.15,-0.05)
				19	Germany	25.566(31.446, 20.663)	19	Poland	2.96 (2.59,3.33)		121	Democratic Republic of the Congo	1.725(2.311, 1.311)	121	Ghana	-0.11 (-0.15,-0.07)
				20	Monaco	24.133(29.563, 19.325)	20	Barbados	2.86 (2.52,3.21)		122	Argentina	1.712(2.132, 1.370)	122	Zimbabwe	-0.13 (-0.28,0.02)
				21	Canada	23.553(28.813, 19.172)	21	Dominican Republic	2.77 (2.39,3.16)		123	Guatemala	1.641(2.029, 1.318)	123	Eritrea	-0.14 (-0.22,-0.07)
				22	Sweden	23.290(29.376, 18.598)	22	Grenada	2.75 (2.57,2.92)		124	Honduras	1.631(2.033, 1.288)	124	Nepal	-0.18 (-0.29,-0.08)
				23	Croatia	22.833(27.850, 17.723)	23	Colombia	2.67 (2.22,3.12)		125	Israel	1.609(2.016, 1.286)	125	Syrian Arab Republic	-0.2 (-0.26,-0.13)
				24	Grenada	22.074(27.167, 17.986)	24	Republic of Moldova	2.61 (2.32,2.9)		126	Angola	1.580(2.102, 1.196)	126	Montenegro	-0.21 (-0.25,-0.16)
				25	France	20.565(25.951, 16.223)	25	Ecuador	2.59 (1.35,3.86)		127	China	1.559(1.916, 1.242)	127	Djibouti	-0.21 (-0.26,-0.17)
				26	Mongolia	19.878(25.102, 15.351)	26	United States Virgin Islands	2.5 (2.18,2.82)		128	Central African Republic	1.493(2.017, 1.111)	128	Pakistan	-0.22 (-0.23,-0.21)
				27	Serbia	18.937(23.164, 15.065)	27	Australia	2.42 (1.9,2.95)		129	Democratic People's Republic of Korea	1.420(1.726, 1.157)	129	United Arab Emirates	-0.23 (-0.25,-0.2)
				28	Bosnia and Herzegovina	18.061(22.257, 14.344)	28	Jamaica	2.42 (2.1,2.74)		130	Mauritius	1.345(1.647, 1.083)	130	Malawi	-0.23 (-0.3,-0.16)
				29	Bahamas	17.513(21.024, 14.078)	29	France	2.41 (1.98,2.83)		131	Namibia	1.337(1.890, 0.926)	131	Democratic Republic of the Congo	-0.23 (-0.32,-0.15)
				30	Armenia	17.419(21.325, 14.276)	30	Sweden	2.05 (1.75,2.36)		132	Bulgaria	1.324(1.609, 1.056)	132	Uganda	-0.25 (-0.36,-0.13)
				31	Belize	17.011(20.776, 13.765)	31	Greenland	2.05 (1.89,2.2)		133	Botswana	1.277(1.825, 0.898)	133	Kiribati	-0.27 (-0.38,-0.15)
				32	Andorra	16.845(20.822, 13.424)	32	Maldives	2.01 (1.88,2.13)		134	Lesotho	1.248(1.731, 0.872)	134	Afghanistan	-0.27 (-0.32,-0.23)
				33	North Macedonia	16.771(20.557, 13.260)	33	Latvia	2 (1.57,2.42)		135	Kuwait	1.228(1.515, 0.985)	135	Madagascar	-0.27 (-0.29,-0.24)
				34	New Zealand	16.714(20.817, 13.627)	34	Israel	1.92 (1.45,2.38)		136	Greece	1.203(1.437, 0.990)	136	Cyprus	-0.28 (-0.45,-0.12)
				35	United States of America	16.711(19.977, 13.878)	35	Belgium	1.86 (1.52,2.2)		137	Congo	1.063(1.417, 0.809)	137	Monaco	-0.28 (-0.35,-0.21)
				36	Austria	16.260(19.079, 13.472)	36	Seychelles	1.63 (1.48,1.78)		138	Eswatini	1.051(1.480, 0.716)	138	Comoros	-0.29 (-0.35,-0.23)
				37	Saint Vincent and the Grenadines	15.342(18.478, 12.550)	37	Republic of Korea	1.62 (1.48,1.75)		139	United Arab Emirates	1.030(1.294, 0.824)	139	Somalia	-0.31 (-0.36,-0.26)
				38	Saint Kitts and Nevis	15.077(18.343, 12.389)	38	Qatar	1.6 (1.25,1.96)		140	Qatar	1.001(1.253, 0.800)	140	Philippines	-0.35 (-0.39,-0.32)
				39	Slovakia	14.727(18.609, 11.542)	39	Portugal	1.45 (0.79,2.12)		141	Zimbabwe	0.990(1.324, 0.711)	141	Tuvalu	-0.35 (-0.39,-0.3)
				40	Netherlands	14.215(17.749, 11.301)	40	Cambodia	1.44 (1.4,1.48)		142	Republic of Korea	0.934(1.163, 0.765)	142	Solomon Islands	-0.39 (-0.41,-0.36)
				41	Romania	13.310(16.611, 10.717)	41	Denmark	1.41 (0.49,2.34)		143	Tunisia	0.919(1.138, 0.752)	143	Lesotho	-0.39 (-0.45,-0.34)
				42	Luxembourg	12.649(16.014, 10.031)	42	Viet Nam	1.39 (1.33,1.45)		144	Bangladesh	0.885(1.075, 0.722)	144	Panama	-0.4 (-0.5,-0.3)
				43	United States Virgin Islands	12.632(15.380, 10.372)	43	United Kingdom	1.39 (1.18,1.6)		145	Gabon	0.876(1.160, 0.664)	145	Nauru	-0.4 (-0.42,-0.38)
				44	Czechia	12.107(15.238, 9.615)	44	Myanmar	1.35 (1.28,1.42)		146	Singapore	0.865(1.085, 0.702)	146	Mozambique	-0.41 (-0.47,-0.34)
				45	Guyana	11.604(14.163, 9.307)	45	Dominica	1.24 (1.13,1.35)		147	Equatorial Guinea	0.829(1.106, 0.643)	147	Estonia	-0.46 (-1.05,0.14)
				46	Switzerland	11.509(14.281, 9.112)	46	Ireland	1.23 (1.06,1.4)		148	Sri Lanka	0.828(1.045, 0.662)	148	Central African Republic	-0.47 (-0.49,-0.46)
				47	Jamaica	11.122(13.793, 9.059)	47	Lao People's Democratic Republic	1.21 (1.18,1.23)		149	Maldives	0.812(0.984, 0.665)	149	Yemen	-0.48 (-0.53,-0.43)
				48	Uruguay	10.965(13.610, 8.761)	48	Peru	1.19 (0.78,1.6)		150	Bhutan	0.786(0.962, 0.641)	150	Papua New Guinea	-0.49 (-0.58,-0.4)
				49	San Marino	10.849(13.443, 8.736)	49	Hungary	1.11 (1.01,1.21)		151	Iran (Islamic Republic of)	0.775(0.966, 0.612)	151	Tokelau	-0.51 (-0.56,-0.46)
				50	Albania	10.665(13.402, 8.412)	50	Haiti	1.06 (0.97,1.15)		152	Algeria	0.722(0.888, 0.590)	152	Namibia	-0.53 (-0.56,-0.5)
				51	Greenland	10.632(13.460, 8.206)	51	Democratic People's Republic of Korea	1.04 (0.95,1.13)		153	Viet Nam	0.683(0.862, 0.540)	153	Azerbaijan	-0.54 (-0.66,-0.41)
				52	Ireland	9.787(12.141, 7.766)	52	Mongolia	1.04 (0.92,1.17)		154	Nepal	0.667(0.820, 0.536)	154	Nicaragua	-0.56 (-0.63,-0.5)
				53	Denmark	8.848(11.012, 6.918)	53	Bolivia (Plurinational State of)	1.03 (0.93,1.13)		155	India	0.641(0.792, 0.520)	155	Iraq	-0.56 (-0.62,-0.51)
				54	Belgium	8.775(10.669, 7.233)	54	Croatia	0.96 (0.62,1.3)		156	Northern Mariana Islands	0.631(0.762, 0.513)	156	South Sudan	-0.56 (-0.58,-0.53)
				55	Haiti	8.556(10.459, 6.960)	55	Finland	0.95 (0.75,1.14)		157	Pakistan	0.591(0.723, 0.488)	157	Taiwan (Province of China)	-0.57 (-0.69,-0.46)
				56	Puerto Rico	8.402(10.165, 6.786)	56	Bosnia and Herzegovina	0.91 (0.8,1.03)		158	Morocco	0.580(0.721, 0.470)	158	Micronesia (Federated States of)	-0.57 (-0.66,-0.47)
				57	Antigua and Barbuda	7.924(9.745, 6.351)	57	Lithuania	0.77 (0.1,1.45)		159	American Samoa	0.570(0.700, 0.464)	159	Congo	-0.62 (-0.76,-0.48)
				58	Brazil	7.607(9.289, 6.154)	58	Albania	0.77 (0.63,0.91)		160	El Salvador	0.551(0.684, 0.449)	160	United States of America	-0.65 (-0.76,-0.55)
				59	United Kingdom	7.351(8.873, 6.010)	59	Slovenia	0.75 (0.47,1.03)		161	Syrian Arab Republic	0.534(0.669, 0.428)	161	Honduras	-0.68 (-0.71,-0.64)
				60	Japan	7.061(8.618, 5.664)	60	T眉rkiye	0.74 (0.63,0.86)		162	Thailand	0.513(0.635, 0.409)	162	Marshall Islands	-0.69 (-0.77,-0.61)
				61	Costa Rica	7.021(8.537, 5.708)	61	Italy	0.72 (0.4,1.03)		163	Yemen	0.508(0.620, 0.415)	163	Greece	-0.69 (-0.79,-0.59)
				62	Spain	6.900(8.082, 5.769)	62	Spain	0.71 (0.53,0.89)		164	Guam	0.488(0.604, 0.388)	164	El Salvador	-0.69 (-0.77,-0.61)
				63	Trinidad and Tobago	6.877(8.587, 5.501)	63	Burkina Faso	0.71 (0.58,0.83)		165	Libya	0.487(0.608, 0.386)	165	Botswana	-0.69 (-0.82,-0.56)
				64	Norway	6.751(8.406, 5.441)	64	Bhutan	0.7 (0.65,0.75)		166	Philippines	0.459(0.559, 0.372)	166	Brunei Darussalam	-0.71 (-0.8,-0.63)
				65	Portugal	6.736(8.510, 5.400)	65	Norway	0.69 (0.33,1.05)		167	Kiribati	0.431(0.527, 0.350)	167	Angola	-0.71 (-0.83,-0.59)
				66	Dominican Republic	6.736(8.343, 5.399)	66	Romania	0.68 (0.59,0.77)		168	Sudan	0.422(0.520, 0.338)	168	Sudan	-0.72 (-0.8,-0.65)
				67	Taiwan (Province of China)	5.808(7.080, 4.616)	67	Chad	0.68 (0.57,0.8)		169	Timor-Leste	0.404(0.512, 0.318)	169	Japan	-0.77 (-0.85,-0.68)
				68	Brunei Darussalam	5.380(6.845, 4.198)	68	San Marino	0.68 (0.53,0.84)		170	South Africa	0.396(0.572, 0.262)	170	Jordan	-0.84 (-1,-0.68)
				69	Suriname	5.370(6.608, 4.348)	69	Mexico	0.66 (0.6,0.71)		171	Saudi Arabia	0.393(0.485, 0.323)	171	Turkmenistan	-0.86 (-1.4,-0.31)
				70	Dominica	5.322(6.666, 4.269)	70	Russian Federation	0.65 (0.28,1.03)		172	Myanmar	0.370(0.455, 0.286)	172	Vanuatu	-0.87 (-0.92,-0.83)
				71	Venezuela (Bolivarian Republic of)	4.034(5.023, 3.298)	71	Cameroon	0.62 (0.55,0.69)		173	Afghanistan	0.366(0.457, 0.294)	173	Niue	-0.93 (-1.03,-0.84)
				72	Italy	3.896(4.765, 3.157)	72	Canada	0.61 (0.46,0.77)		174	Palestine	0.361(0.440, 0.290)	174	Guatemala	-0.99 (-1.27,-0.72)
				73	Cyprus	3.845(4.777, 3.097)	73	Serbia	0.6 (0.35,0.84)		175	Indonesia	0.337(0.414, 0.271)	175	Samoa	-1.01 (-1.08,-0.94)
				74	Cabo Verde	3.830(5.153, 2.884)	74	Bahrain	0.6 (0.47,0.74)		176	Cambodia	0.327(0.406, 0.261)	176	Tonga	-1.04 (-1.11,-0.96)
				75	Mexico	3.507(4.267, 2.851)	75	Fiji	0.58 (0.42,0.73)		177	Lao People's Democratic Republic	0.274(0.342, 0.216)	177	Eswatini	-1.07 (-1.14,-0.99)
				76	Kazakhstan	3.484(4.453, 2.699)	76	New Zealand	0.58 (0.45,0.7)		178	Seychelles	0.262(0.329, 0.206)	178	Palau	-1.08 (-1.18,-0.98)
				77	Malta	3.380(4.249, 2.675)	77	Benin	0.52 (0.38,0.65)		179	Turkey	0.251(0.321, 0.203)	179	Oman	-1.11 (-1.58,-0.64)
				78	Chile	3.256(4.061, 2.642)	78	C么te d'Ivoire	0.51 (0.45,0.57)		180	Tonga	0.249(0.303, 0.203)	180	Guam	-1.11 (-1.45,-0.77)
				79	Cameroon	3.078(4.167, 2.336)	79	Sierra Leone	0.51 (0.44,0.59)		181	Tokelau	0.230(0.277, 0.186)	181	Kenya	-1.12 (-1.38,-0.85)
				80	Liberia	3.065(4.131, 2.320)	80	Bulgaria	0.48 (0.34,0.62)		182	Papua New Guinea	0.227(0.273, 0.186)	182	Saudi Arabia	-1.16 (-1.25,-1.06)
				81	Iceland	3.059(3.886, 2.409)	81	Mali	0.48 (0.35,0.62)		183	Samoa	0.205(0.250, 0.168)	183	Georgia	-1.25 (-1.65,-0.85)
				82	Ethiopia	3.033(3.961, 2.272)	82	Guinea-Bissau	0.48 (0.36,0.6)		184	Micronesia (Federated States of)	0.188(0.227, 0.152)	184	Libya	-1.43 (-1.47,-1.39)
				83	Burkina Faso	2.999(3.974, 2.231)	83	Iran (Islamic Republic of)	0.47 (0.32,0.63)		185	Niue	0.186(0.223, 0.149)	185	Chile	-1.54 (-1.94,-1.14)
				84	Panama	2.976(3.568, 2.429)	84	Liberia	0.46 (0.37,0.56)		186	Tuvalu	0.180(0.217, 0.147)	186	South Africa	-1.54 (-1.71,-1.36)
				85	Cote dIvoire	2.935(3.942, 2.219)	85	Netherlands	0.45 (0.16,0.73)		187	Nauru	0.164(0.200, 0.133)	187	Sri Lanka	-1.59 (-1.83,-1.35)
				86	Mauritania	2.844(3.789, 2.165)	86	Lebanon	0.45 (0.35,0.54)		188	Marshall Islands	0.160(0.192, 0.133)	188	Kuwait	-1.62 (-2.78,-0.45)
				87	Sierra Leone	2.839(3.824, 2.149)	87	Cabo Verde	0.45 (0.44,0.47)		189	Solomon Islands	0.155(0.188, 0.126)	189	Paraguay	-1.66 (-1.81,-1.5)
				88	Mali	2.814(3.660, 2.101)	88	Togo	0.45 (0.37,0.54)		190	Vanuatu	0.151(0.182, 0.125)	190	Venezuela (Bolivarian Republic of)	-1.7 (-1.94,-1.46)
				89	Benin	2.785(3.694, 2.088)	89	Timor-Leste	0.44 (0.37,0.51)		191	Palau	0.143(0.174, 0.117)	191	Cook Islands	-1.79 (-2.17,-1.41)
				90	Chad	2.767(3.709, 2.106)	90	Bangladesh	0.44 (0.36,0.52)		192	Oman	0.127(0.162, 0.099)	192	Armenia	-1.83 (-2.2,-1.46)
				91	Burundi	2.730(3.714, 1.991)	91	Mauritania	0.44 (0.3,0.57)		193	Lebanon	0.063(0.077, 0.051)	193	Singapore	-1.97 (-2.23,-1.71)
				92	Gambia	2.730(3.673, 2.039)	92	Senegal	0.36 (0.3,0.42)		194	Peru	0.058(0.079, 0.042)	194	Uzbekistan	-2.09 (-2.79,-1.39)
				93	Nigeria	2.718(3.461, 2.110)	93	Guinea	0.34 (0.23,0.46)		195	Jordan	0.055(0.069, 0.043)	195	Gabon	-2.11 (-2.23,-2)
				94	Sao Tome and Principe	2.705(3.633, 2.003)	94	Gambia	0.32 (0.25,0.4)		196	Bolivia (Plurinational State of)	0.052(0.070, 0.036)	196	Brazil	-2.13 (-2.35,-1.91)
				95	Togo	2.685(3.567, 2.082)	95	Algeria	0.29 (0.21,0.38)		197	Fiji	0.047(0.057, 0.038)	197	Equatorial Guinea	-2.44 (-2.58,-2.3)
				96	Niger	2.679(3.610, 2.012)	96	Sao Tome and Principe	0.29 (0.25,0.33)		198	Iraq	0.039(0.048, 0.032)	198	Uruguay	-2.49 (-2.68,-2.29)
				97	Guinea	2.657(3.525, 1.992)	97	Niger	0.28 (0.15,0.4)		199	Uzbekistan	0.036(0.044, 0.029)	199	Malaysia	-2.65 (-3.16,-2.14)
				98	Madagascar	2.623(3.529, 1.917)	98	Palestine	0.26 (0.12,0.4)		200	Ecuador	0.025(0.034, 0.018)	200	Northern Mariana Islands	-2.74 (-2.92,-2.55)
				99	Senegal	2.608(3.474, 1.987)	99	India	0.25 (0.2,0.3)		201	Egypt	0.021(0.028, 0.016)	201	Austria	-2.93 (-3.12,-2.75)
				100	Djibouti	2.557(3.473, 1.850)	100	Indonesia	0.22 (0.2,0.23)		202	Tajikistan	0.019(0.025, 0.015)	202	American Samoa	-2.95 (-3.34,-2.56)
				101	Ghana	2.512(3.381, 1.904)	101	Switzerland	0.22 (-0.03,0.46)		203	Malaysia	0.009(0.011, 0.008)	203	Mauritius	-3.38 (-4.26,-2.49)
				102	Guinea-Bissau	2.505(3.333, 1.890)	102	Burundi	0.19 (0.15,0.24)		204	Cook Islands	0.007(0.009, 0.005)	204	Argentina	-5.21 (-5.55,-4.86)
				95%UI=95% uncertainty intervals
