# Supplementary material for: Epidemiological trends in alcoholic cardiomyopathy burden: A 32-year global and Chinese analysis (1990–2021) with projections to 2036
Source: PLoS One. 2025 Nov 18;20(11):e0336033. doi: 10.1371/journal.pone.0336033 (PMC12626323; doi:10.1371/journal.pone.0336033)
Supplement: S2 Table — (XLSX) [file pone.0336033.s004.xlsx]

## Sheet: Sheet1
	Location	Sex_name	Age-name（years）	Prevalence（95%UI）			Deaths(95%UI)			DALYs(95%UI)				Location	Sex_name	Age-name（years）	Prevalence（95%UI）			Deaths(95%UI)			DALYs(95%UI)
				No, in （95%UI）	Rate per 100000 （95%UI）		No, in（95%UI）	Rate per 100000 （95%UI）		No, in（95%UI）	Rate per 100000 （95%UI）						No, in （95%UI）	Rate per 100000 （95%UI）		No, in（95%UI）	Rate per 100000 （95%UI）		No, in（95%UI）	Rate per 100000 （95%UI）
	Global	Female	15-19	3810(2263.2 to 5924.4)	1.25(0.74 to 1.95)		19(13.1 to 22.6)	0.01（0.00 to 0.01）		1700(1285.3 to 2107.5)	0.6(0.42 to 0.69)			China	Female	15-19	95(52.5 to 156.1)	0.27(0.15 to 0.45)		1(0.1 to 1.4)	0(0.00 to 0.00)		70(14.0 to 114.7)	0.2(0.04 to 0.33)
	Global	Male		10188(6043.1 to 15948.7)	3.18(1.89 to 4.98)		59(45.0 to 72.1)	0.01(0.01 to 0.01)		5217 (4069to 6507)	1.6(1.27 to 2.03)				Male		591(317.2 to 963.0)	1.47(0.79 to 2.40)		6(0.5 to 11.6)	0.02(0.00 to 0.03)		516(88.6 to 886.1)	1.29(0.22 to 2.21)
	Global	Female	20-24	5851(3967.1 to 8315.6)	1.99(1.35 to 2.83)		39(32.0 to 43.6)	0.04(0.04 to 0.05)		3157(2672.8 to 3625.7)	1.1(0.91 to 1.23)				Female	20-24	136(83.2 to 204.4)	0.4(0.24 to 0.60)		2(0.1 to 2.6)	0(0.00 to 0.01)		117(21.9 to 189.2)	0.34(0.06 to 0.55)
	Global	Male		13838(9549.6 to 19406.4)	4.56(3.15 to 6.40)		138(110.0 to 164.8)	0.13(0.12 to 0.15)		10559 (8544.9to 12545.9)	3.5(2.82 to 4.14)				Male		908(563.3 to 1328.1)	2.34(1.45 to 3.42)		13(0.9 to 24.5)	0.03(0.00 to 0.06)		937(147.6 to 1743.7)	2.41(0.38 to 4.49)
	Global	Female	25-29	5677( 3873.4 to 7761.3)	1.95(1.33 to 2.67)		122(102.6 to 142.9)	0.27(0.24 to 0.31)		8158(6941.8 to 9402.4)	2.8(2.39 to 3.23)				Female	25-29	124(72.6 to 182.1)	0.3(0.18 to 0.45)		2(0.2 to 3.5)	0(0.00 to 0.01)		132(22.6 to 228.7)	0.32(0.06 to 0.56)
	Global	Male		15833(10362.7 to 22311.5)	5.32(3.48 to 7.50)		486(416.0 to 561.4 )	0.42(0.37 to 0.48)		31868 (27535.1to 36677.6)	10.7(9.26 to 12.33)				Male		954(566.6 to 1453.0)	2.09(1.24 to 3.19)		26(2.4 to 44.6)	0.06(0.01 to 0.10)		1715(234.7 to 2891.8)	3.76(0.51 to 6.34)
	Global	Female	30-34	5867(3831.6 to 8420.4)	1.96(1.28 to 2.82)		400(350.1 to 454.3)	0.51(0.45 to 0.59)		23546(20748.7 to 26680.9)	7.9(6.94 to 8.93)				Female	30-34	214(113.5 to 334.3)	0.37(0.19 to 0.57)		3(0.4 to 6.0)	0.01(0.00 to 0.01)		212(43.4 to 361.9)	0.36(0.07 to 0.62)
	Global	Male		18746(12199.4 to 27206.8)	6.14(3.99 to 8.90)		1663(1485.8 to 1865.0)	0.57(0.50 to 0.68)		97442 (87482.2 to 109045.5)	31.9(28.63 to 35.69)				Male		1575(892.5 to 2434.0)	2.51(1.42 to 3.88)		69(9.0 to 115.0)	0.11(0.01 to 0.18)		4147(653.5 to 6765.0)	6.62(1.04 to 10.79)
	Global	Female	35-39	6145(4014.6 to 8550.5)	2.21(1.45 to 3.08)		750(654.9 to 861.6)	0.86(0.75 to 1.03)		40118(35073.9 to 45994.8)	14.4(12.63 to 16.56)				Female	35-39	252(152.3 to 369.5)	0.49(0.30 to 0.72)		6(0.5 to 10.7)	0.01(0.00 to 0.02)		319(49.7 to 584.7)	0.62(0.10 to 1.13)
	Global	Male		23350(15527.3 to 33454.7)	8.25(5.49 to 11.82)		3101(2723.0 to 3458.6)	1(0.88 to 1.28)		165762 (145727.5to 184543.3)	58.6(51.48 to 65.2)				Male		2117(1305.1 to 3206.5)	3.89(2.40 to 5.90)		115(9.8 to 188.0)	0.21(0.02 to 0.35)		6291(693.9 to 10108.1)	11.57(1.28 to 18.59)
	Global	Female	40-44	7376(4849.7 to 10563.9)	2.97(1.95 to 4.26)		1049(924.8 to 1193.7)	0.89(0.80 to 1.02)		50869(45103 to 57718.2)	20.5(18.18 to 23.27)				Female	40-44	278(152.6 to 433.8)	0.62(0.34 to 0.97)		5(0.4 to 8.5)	0.01(0.00 to 0.02)		251(43.5 to 438.1)	0.56(0.10 to 0.98)
	Global	Male		29856(19169.2 to 42178.9)	11.84(7.60 to 16.73)		4399(3898.1 to 4881.0)	0.73(0.64 to 0.88)		213272 (189700.3to 236117.9)	84.6(75.23 to 93.64)				Male		2758(1541.4 to 4273.5)	5.88(3.28 to 9.11)		132(13.0 to 219.2)	0.28(0.03 to 0.47)		6564(867.6 to 10756.2)	13.99(1.85 to 22.92)
	Global	Female	45-49	11234(8149.5 to 14984.0 )	4.77(3.46 to 6.36)		1211(1059.8 to 1380.6)	0.77(0.65 to 0.87)		53076(46797.3 to 60446.3)	22.5(19.86 to 25.65)				Female	45-49	365(230.9 to 538.1)	0.67(0.43 to 0.99)		7(0.6 to 12.1)	0.01(0.00 to 0.02)		336(62.5 to 547.3)	0.62(0.12 to 1.01)
	Global	Male		45531(32378.4 to 62341.1)	19.14(13.78 to 25.79)		5525(4735.1 to 6170.1)	1.15(0.92 to 1.45)		241643 (207958.8to 270025.5)	101.6(87.43 to 113.52)				Male		4191(2675.6 to 6248.1)	7.48(4.77 to 11.15)		176(18.3 to 308.0)	0.31(0.03 to 0.55)		7936(1162.3 to 13620.2)	14.16(2.07 to 24.30)
	Global	Female	50-54	12911(8782.9 to 18328.6)	5.79(3.94 to 8.22)		1270(1115.8 to 1515.2)	1.48(1.12 to 1.89)		49648(43745.1 to 58935.6)	22.3(19.62 to 26.44)				Female	50-54	336(191.1 to 544.8)	0.56(0.32 to 0.91)		11(0.9 to 19.5)	0.02(0.00 to 0.03)		451(77.4 to 776.8)	0.76(0.13 to 1.30)
	Global	Male		49731(34125.0 to 70137.5)	22.4(15.37 to 31.60)		6288(5143.8 to 7138.9)	3.65(2.83 to 4.61)		244751 (201585.2to 277288.7)	110.3(90.81 to 124.92)				Male		4133(2378.0 to 6575.4)	6.76(3.89 to 10.75)		240(29.8 to 408.0)	0.39(0.05 to 0.67)		9538(1465.9 to 15908.0)	15.6(2.40 to 26.02)
	Global	Female	55-59	10296(6907.7 to 14451.5)	5.12(3.44 to 7.12)		1721(1516.0 to 2060.7)	4.84(3.57 to 5.85)		58390(51568.1 to 69876.2)	29(25.66 to 34.76)				Female	55-59	184(109.3 to 287.8)	0.33(0.20 to 0.52)		12(0.9 to 21.6)	0.02(0.00 to 0.04)		431(49.1 to 735.4)	0.78(0.09 to 1.34)
	Global	Male		39122(26907.1 to 53846.1)	20.09(13.82 to 27.65)		7149(5936.5 to 7964.1)	0.02(0.01 to 0.01)		242494 (202336.5to 270278.9)	124.5(103.91 to 138.8)				Male		2243(1346.2 to 3489.1)	4.09(2.45 to 6.36)		261(21.1 to 462.0)	0.48(0.04 to 0.84)		8960(869.0 to 15684.9)	16.33(1.58 to 28.58)
	Global	Female	60-64	12602(8660.9 to 17592.5)	7.66(5.26 to 10.69)		1651(1449.8 to 2112.3)	0.05(0.04 to 0.05)		48724(42916.7 to 62242.2)	29.6(26.09 to 37.83)				Female	60-64	157（91.7 to 248.7）	0.43(0.25 to 0.68)		12(1.0 to 20.8)	0.03(0.00 to 0.06)		369(40.8 to 609.0)	1.01(0.11 to 1.67)
	Global	Male		40729(28385.0 to 56474.1)	26.19(18.25 to 36.48)		7502(6253.6 to 8429.9)	0.16(0.14 to 0.19)		220195 (184105.6to 246492.7)	141.6(118.37 to 158.48)				Male		1368(800.3 to 2180.7)	3.73(2.19 to 5.95)		134(14.2 to 230.2)	0.37(0.04 to 0.63)		3977(522.5 to 6702.3)	10.86(1.43 to 18.30)
	Global	Female	65-69	15811(11311.5 to 21865.5)	10.98(7.85 to 15.2)		1280(1151.0 to 1467.0)	0.54(0.49 to 0.61)		32479(29422.6 to 37034.3)	22.6(20.43 to 25.72)				Female	65-69	271（175.4 to 392.6）	0.7(0.45 to 1.01)		19(1.6 to 33.7)	0.05(0.00 to 0.09)		488(70.3 to 840.4)	1.25(0.18 to 2.16)
	Global	Male		51748(36903.9 to 70406.3)	39.25(27.99 to 53.41)		5697(4931.9 to 6228.6)	1.1(0.96 to 1.12)		143122 (125063.6to 156081.4)	108.6(94.87 to 118.39)				Male		1896(1213.7 to 2782.3)	5.02(3.22 to 7.37)		165(15.8 to 290.5)	0.44(0.04 to 0.77)		4185(584.1 to 7184.5)	11.09(1.55 to 19.04)
	Global	Female	70-74	9701(6312.1 to 14074.0)	8.86(5.78 to 12.86)		797(679.9 to 966.6)	1.74(1.55 to 1.94)		16768(14755.1 to 20133.8)	15.3(13.48 to 18.4)				Female	70-74	323(187.1 to 531.3)	1.18(0.68 to 1.94)		25(2.1 to 40.6)	0.09(0.01 to 0.15)		527(74.7 to 833.5)	1.92(0.27 to 3.04)
	Global	Male		39521(25795.9 to 56369.5)	41(26.76 to 58.48)		3786(3130.0 to 4188.6)	2.32(1.99 to 2.59)		79069 (65887to 87635.4)	82(68.35 to 90.92)				Male		1046(605.5 to 1693.6)	4.04(2.34 to 6.55)		112(9.7 to 207.9)	0.43(0.04 to 0.80)		2341(272.1 to 4228.9)	9.05(1.05 to 16.43)
	Global	Female	75-79	3927(2538.5 to 5523.2)	5.45(3.52 to 7.66)		554(486.6 to 627.7)	2.83(2.32 to 3.22)		9124(7857.9 to 10306.3)	12.7(10.9 to 14.29)				Female	75-79	173(99.9 to 263.5)	0.99(0.57 to 1.50)		18(1.1 to 28.9)	0.1(0.01 to 0.17)		298(33.2 to 478.8)	1.7(0.19 to 2.73)
	Global	Male		16503(10814.0 to 23516.9)	27.6(18.09 to 39.33)		2483(2110.1 to 2790.5)	3.67(3.05 to 4.09		40947 (35226.7to 45941.1)	68.5(58.92 to 76.84)				Male		676(409.4 to 1051.0)	4.33(2.62 to 6.74)		84(5.7 to 140.6)	0.54(0.04 to 0.90)		1397(143.2 to 2305.9)	8.96(0.92 to 14.78)
	Global	Female	80-84	2748(1832.7 to 4009.7)	5.40(3.60 to 7.87)		584(469.0 to 736.0)	4.82(4.02 to 5.42)		7498(6102 to 9399.3)	14.7(11.98 to 18.45)				Female	80-84	114(61.7 to 184.5)	1.02(0.55 to 1.66)		20(1.4 to 33.2)	0.18(0.01 to 0.30)		264(29.9 to 420.6)	2.37(0.27 to 3.78)
	Global	Male		8306(5486.6 to 12036.6)	22.66(14.97 to 32.84)		1487(1264.5 to 1722.4)	4.32(3.74 to 4.72)		19244 (16469.7to 22145.5)	52.5(44.94 to 60.42)				Male		285(173.1 to 446.0)	3.28(2.00 to 5.14)		67(5.9 to 114.8)	0.77(0.07 to 1.32)		857(96.4 to 1464.1)	9.88(1.11 to 16.88)
	Global	Female	85-89	2114(1470.4 to 3030.8)	7.42(5.16 to 10.65)		422(319.1 to 536.7)	3.93(3.25 to 4.35)		4368(3315.1 to 5519.5)	15.3(11.64 to 19.39)				Female	85-89	111(71.2 to 171.2)	1.84(1.18 to 2.83)		18(1.4 to 31.2)	0.3(0.02 to 0.52)		190(24.1 to 318.6)	3.14(0.40 to 5.27)
	Global	Male		5363(3693.4 to 7781.7)	31.09(21.41 to 45.10)		951(795.0 to 1084.8)	4.15(3.53 to 4.67)		9871 (8343.9to 11247.1)	57.2(48.36 to 65.19)				Male		121(79.5 to 178.4)	3.49(2.28 to 5.12)		44(2.5 to 102.0)	1.26(0.07 to 2.93)		446(36.8 to 1020.8)	12.8(1.06 to 29.33)
	Global	Female	90-94	1172(758.4 to 1743.3)	9.72(6.29 to 14.45)		440(340.8 to 555.4)	4.06(3.45 to 4.70)		3891(3043.8 to 4895.1)	32.3(25.24 to 40.59)				Female	90-94	59(34.1 to 95.2)	2.76(1.61 to 4.49)		16(1.0 to 28.3)	0.76(0.05 to 1.33)		145(14.1 to 249.4)	6.81(0.66 to 11.75)
	Global	Male		2085(1315.1 to 3164.5)	35.77(22.56 to 54.29)		579(487.1 to 665.3)	5.51(4.61 to 6.29)		5157 (4385.6to 5901.5)	88.5(75.24 to 101.25)				Male		28(17.0 to 44.3)	3.5(2.11 to 5.48)		22(1.6 to 42.7)	2.72(0.20 to 5.28)		193(16.2 to 371.7)	23.84(2.00 to 45.95)
	Global	Female	95+	340(191.7 to 576.6)	8.63(4.87 to 14.64)		191(140.4 to 230.5)	9.94（8.36 to 11.41）		1580(1173.4 to 1914.1)	40.1(29.79 to 48.6)				Female	95+	19(9.5 to 33.4)	3.59(1.83 to 6.44)		14(1.6 to 24.4)	2.69(0.31 to 4.71)		115(15.0 to 199.9)	22.21(2.89 to 33.58)
	Global	Male		400(211.1 to 722.6)	26.42(13.97 to 26.42)		220(169.1 to 259.9)	14.54(11.18 to 17.19)		1818 (1411.5to 2146.3)	120.2(93.35 to 141.95)				Male		4(1.8 to 7.4)	3.23(1.52 to 6.14)		4(0.3 to 6.5)	2.97(0.26 to 5.37)		30(2.9 to 53.9)	24.73(2.43 to 44.59)
	95%UI=95% uncertainty intervals													95%UI=95% uncertainty intervals
