# Supplementary material for: Epidemiological trends in alcoholic cardiomyopathy burden: A 32-year global and Chinese analysis (1990–2021) with projections to 2036
Source: PLoS One. 2025 Nov 18;20(11):e0336033. doi: 10.1371/journal.pone.0336033 (PMC12626323; doi:10.1371/journal.pone.0336033)
Supplement: S3 Table — (XLSX) [file pone.0336033.s005.xlsx]

## Sheet: Sheet1
		Location	year	sex_name	Prevalence（95%UI）			Deaths(95%UI)			DALYs(95%UI)
					No, in （95%UI）	ASRs per 100000 （95%UI）		No, in （95%UI）	ASRs per 100000 （95%UI）		No, in （95%UI）	ASRs per 100000 （95%UI）
		Global	1990	Male	243943.1_x0001_(205031_x0001_to288706.2)	9.08_x0001_(7.63_x0001_to10.75)		33781.9_x0001_(31093.6_x0001_to36637.3)	1.26_x0001_(1.16_x0001_to1.36)		1177924.3_x0001_(1072384.2_x0001_to1275035.3)	43.86_x0001_(39.93_x0001_to47.47)
				Female	112533 (96286.7 to132785.4)	4.25_x0001_(3.64_x0001_to5.01)		13291_x0001_(12356.7_x0001_to14782.5)	0.5_x0001_(0.47_x0001_to0.56)		383839_x0001_(363845_x0001_to419561.8)	14.5_x0001_(13.74_x0001_to15.85)
		Global	1991	Male	249378.7_x0001_(210018.8_x0001_to295835.9)	9.14_x0001_(7.7_x0001_to10.84)		38615.9_x0001_(36152.1_x0001_to41216.5)	1.39_x0001_(1.31_x0001_to1.49)		1813687.2_x0001_(1746379.1_x0001_to1920909.6)	63.68_x0001_(61.31_x0001_to67.44)
				Female	112961.8 (96760.4 to132931.4)	4.2_x0001_(3.6_x0001_to4.95)		14518.7_x0001_(13664.9_x0001_to15712.7)	0.53_x0001_(0.5_x0001_to0.58)		586293.1_x0001_(566327.4_x0001_to605247.5)	20.92_x0001_(20.21_x0001_to21.6)
		Global	1992	Male	255590.9_x0001_(215540.5_x0001_to304026.1)	9.23_x0001_(7.78_x0001_to10.98)		49494.2_x0001_(47685.5_x0001_to52332)	1.74_x0001_(1.67_x0001_to1.84)		1593054.7_x0001_(1530009.4_x0001_to1680636.5)	56.69_x0001_(54.44_x0001_to59.8)
				Female	113613.4 (97591.7 to133277.7)	4.17_x0001_(3.58_x0001_to4.89)		18449.8_x0001_(17628_x0001_to19161.1)	0.66_x0001_(0.63_x0001_to0.68)		515136.7_x0001_(496040.8_x0001_to534642.7)	18.63_x0001_(17.94_x0001_to19.33)
		Global	1993	Male	261954.9_x0001_(221224.3_x0001_to311525.8)	9.32_x0001_(7.87_x0001_to11.09)		50696_x0001_(48937_x0001_to53491.1)	1.76_x0001_(1.7_x0001_to1.85)		1367356.5_x0001_(1274350.5_x0001_to1454204.9)	49.36_x0001_(46_x0001_to52.5)
				Female	114246.9 (98319.4 to133514.8)	4.13_x0001_(3.56_x0001_to4.83)		18334.5_x0001_(17585.2_x0001_to19058.2)	0.65_x0001_(0.62_x0001_to0.67)		431065.8_x0001_(411503.9_x0001_to459431)	15.81_x0001_(15.09_x0001_to16.85)
		Global	1994	Male	268364_x0001_(227280.7_x0001_to318756.6)	9.42_x0001_(7.98_x0001_to11.19)		48047_x0001_(45476.2_x0001_to50667.7)	1.62_x0001_(1.54_x0001_to1.71)		1240897.5_x0001_(1137650.5_x0001_to1335396.6)	45.48_x0001_(41.69_x0001_to48.94)
				Female	114922.2 (98689.4 to133979.4)	4.1_x0001_(3.52_x0001_to4.78)		16360.6_x0001_(15682.2_x0001_to17047.9)	0.56_x0001_(0.54_x0001_to0.59)		396064.4_x0001_(376226.8_x0001_to428955.8)	14.73_x0001_(14_x0001_to15.96)
		Global	1995	Male	274838.7_x0001_(232581.4_x0001_to326313.2)	9.53_x0001_(8.06_x0001_to11.31)		35437.6_x0001_(32752.2_x0001_to38171.5)	1.3_x0001_(1.2_x0001_to1.4)		1818225.2_x0001_(1750259.7_x0001_to1919413.7)	62.21_x0001_(59.88_x0001_to65.67)
				Female	115690.6 (99230.5 to134719.5)	4.08_x0001_(3.5_x0001_to4.75)		13636.3_x0001_(12751.5_x0001_to14968.2)	0.51_x0001_(0.47_x0001_to0.56)		553051.5_x0001_(536656.6_x0001_to571864.9)	19.23_x0001_(18.66_x0001_to19.89)
		Global	1996	Male	282897.1_x0001_(240088.2_x0001_to336062.5)	9.68_x0001_(8.21_x0001_to11.5)		47841_x0001_(44785.7_x0001_to50465.4)	1.6_x0001_(1.49_x0001_to1.68)		1859843.7_x0001_(1793990_x0001_to1968158.6)	64.46_x0001_(62.17_x0001_to68.21)
				Female	116976.7 (100375.7 to136099.4)	4.07_x0001_(3.49_x0001_to4.73)		15715.6_x0001_(15001_x0001_to16458.5)	0.53_x0001_(0.51_x0001_to0.56)		585610.8_x0001_(567483.7_x0001_to604247)	20.63_x0001_(19.99_x0001_to21.29)
		Global	1997	Male	293424.6_x0001_(249598.7_x0001_to348624.8)	9.91_x0001_(8.43_x0001_to11.78)		56979.7_x0001_(54357.3_x0001_to60092.8)	1.85_x0001_(1.77_x0001_to1.96)		1723302.5_x0001_(1613084_x0001_to1815091.2)	57.49_x0001_(53.82_x0001_to60.56)
				Female	118954.4 (102040.4 to138457)	4.08_x0001_(3.5_x0001_to4.75)		17814.1_x0001_(17172_x0001_to18403)	0.59_x0001_(0.57_x0001_to0.61)		494847.9_x0001_(477484.2_x0001_to517381.7)	16.77_x0001_(16.18_x0001_to17.54)
		Global	1998	Male	305355_x0001_(259631.7_x0001_to362062)	10.19_x0001_(8.66_x0001_to12.08)		51074.2_x0001_(48430.7_x0001_to54027.3)	1.68_x0001_(1.6_x0001_to1.78)		1734008.2_x0001_(1640652.1_x0001_to1824997.3)	58.58_x0001_(55.43_x0001_to61.65)
				Female	121473.3 (103961.6 to141312.1)	4.12_x0001_(3.52_x0001_to4.79)		16472_x0001_(15850.7_x0001_to17102.7)	0.55_x0001_(0.53_x0001_to0.57)		512658.7_x0001_(497001.2_x0001_to532361.5)	17.6_x0001_(17.06_x0001_to18.28)
		Global	1999	Male	317158.1_x0001_(269473.8_x0001_to374817.3)	10.45_x0001_(8.88_x0001_to12.35)		74480_x0001_(71895.7_x0001_to77723.8)	2.34_x0001_(2.25_x0001_to2.44)		1840978.8_x0001_(1747695.9_x0001_to1946866.6)	60.67_x0001_(57.59_x0001_to64.16)
				Female	124032.1 (105901.4 to144558.8)	4.15_x0001_(3.54_x0001_to4.84)		24050.2_x0001_(23458.5_x0001_to24646.7)	0.76_x0001_(0.75_x0001_to0.78)		529761_x0001_(513681.6_x0001_to546982.3)	17.73_x0001_(17.19_x0001_to18.3)
		Global	2000	Male	327595.3_x0001_(278146.1_x0001_to386964.9)	10.66_x0001_(9.05_x0001_to12.6)		60330.2_x0001_(57654.5_x0001_to63269.4)	1.94_x0001_(1.85_x0001_to2.03)		2240402_x0001_(2149760.4_x0001_to2348559)	72.03_x0001_(69.11_x0001_to75.5)
				Female	126396.2 (107660.1 to147520.5)	4.18_x0001_(3.56_x0001_to4.87)		18650.6_x0001_(18031.2_x0001_to19306.7)	0.61_x0001_(0.59_x0001_to0.63)		640029_x0001_(623068.2_x0001_to659571.2)	20.88_x0001_(20.32_x0001_to21.51)
		Global	2001	Male	337598.2_x0001_(287097.9_x0001_to398092.1)	10.85_x0001_(9.23_x0001_to12.8)		82637.5_x0001_(79792.8_x0001_to85863.4)	2.56_x0001_(2.47_x0001_to2.66)		2091483.4_x0001_(2004141.3_x0001_to2196570.2)	68.08_x0001_(65.23_x0001_to71.5)
				Female	128783.9 (110069 to149733.6)	4.2_x0001_(3.59_x0001_to4.88)		26588.2_x0001_(25971.1_x0001_to27293.8)	0.83_x0001_(0.81_x0001_to0.86)		593539.4_x0001_(577497.7_x0001_to611740.2)	19.61_x0001_(19.08_x0001_to20.21)
		Global	2002	Male	348487.1_x0001_(297090.2_x0001_to409893)	11.06_x0001_(9.43_x0001_to13.01)		101094.8_x0001_(97811.6_x0001_to104060.1)	3.05_x0001_(2.95_x0001_to3.14)		2525233.9_x0001_(2440488.3_x0001_to2636154.8)	80.18_x0001_(77.49_x0001_to83.7)
				Female	131445.1 (113030.4 to152396)	4.23_x0001_(3.64_x0001_to4.91)		32772.5_x0001_(31968.9_x0001_to33515.5)	1_x0001_(0.98_x0001_to1.02)		739777.6_x0001_(723665.9_x0001_to757630.5)	23.82_x0001_(23.3_x0001_to24.39)
		Global	2003	Male	359811.1_x0001_(307724.4_x0001_to421651.5)	11.28_x0001_(9.65_x0001_to13.22)		102782_x0001_(100682.7_x0001_to106991.5)	3.14_x0001_(3.08_x0001_to3.27)		2820202.8_x0001_(2733228.9_x0001_to2933739.5)	88.42_x0001_(85.7_x0001_to91.98)
				Female	134158 (115700.3 to155310.9)	4.26_x0001_(3.68_x0001_to4.94)		34153.5_x0001_(33451.6_x0001_to34751.8)	1.06_x0001_(1.04_x0001_to1.08)		847476.9_x0001_(829951_x0001_to864803.9)	26.93_x0001_(26.38_x0001_to27.48)
		Global	2004	Male	370403.9_x0001_(318524.5_x0001_to432537.7)	11.47_x0001_(9.86_x0001_to13.39)		97283.7_x0001_(94264.6_x0001_to100715.2)	2.86_x0001_(2.77_x0001_to2.96)		3164422.5_x0001_(3071035.4_x0001_to3277952.7)	97.97_x0001_(95.08_x0001_to101.49)
				Female	136561.4 (117522.8 to158130.7)	4.28_x0001_(3.69_x0001_to4.96)		31211.9_x0001_(30420.7_x0001_to31828.7)	0.93_x0001_(0.9_x0001_to0.95)		945649.6_x0001_(927692.7_x0001_to968154)	29.66_x0001_(29.1_x0001_to30.36)
		Global	2005	Male	379110.3_x0001_(326865.2_x0001_to440693.7)	11.59_x0001_(9.99_x0001_to13.47)		97520.3_x0001_(94058.7_x0001_to100430.3)	2.9_x0001_(2.8_x0001_to2.99)		3989779.4_x0001_(3906886.8_x0001_to4138839.5)	121.96_x0001_(119.43_x0001_to126.52)
				Female	138185 (118929.9 to160126.3)	4.28_x0001_(3.68_x0001_to4.96)		30913.6_x0001_(30099.5_x0001_to31746.1)	0.93_x0001_(0.91_x0001_to0.96)		1240609_x0001_(1219560.2_x0001_to1260147.3)	38.4_x0001_(37.74_x0001_to39)
		Global	2006	Male	386753.9_x0001_(334474.4_x0001_to448480.5)	11.67_x0001_(10.09_x0001_to13.53)		90456.4_x0001_(86602.6_x0001_to93571.8)	2.62_x0001_(2.51_x0001_to2.71)		3910853.4_x0001_(3797033.1_x0001_to4016088.6)	118.02_x0001_(114.58_x0001_to121.19)
				Female	138994.2 (119843.6 to161274.4)	4.24_x0001_(3.66_x0001_to4.92)		28726.3_x0001_(27866.9_x0001_to29426.4)	0.84_x0001_(0.82_x0001_to0.86)		1181749.6_x0001_(1159039.5_x0001_to1206230.5)	36.09_x0001_(35.39_x0001_to36.83)
		Global	2007	Male	394875.8_x0001_(342221.2_x0001_to456662.3)	11.76_x0001_(10.19_x0001_to13.6)		68729.9_x0001_(64474.5_x0001_to72217.8)	1.94_x0001_(1.82_x0001_to2.04)		3738358.8_x0001_(3618289.5_x0001_to3846674.1)	111.34_x0001_(107.76_x0001_to114.56)
				Female	139337.4 (120211.7 to161811.6)	4.2_x0001_(3.62_x0001_to4.87)		20803.7_x0001_(20023.5_x0001_to21445.9)	0.59_x0001_(0.57_x0001_to0.61)		1103239_x0001_(1080909.6_x0001_to1129491.5)	33.23_x0001_(32.56_x0001_to34.02)
		Global	2008	Male	402765_x0001_(349684.3_x0001_to464563.9)	11.84_x0001_(10.28_x0001_to13.65)		59442.1_x0001_(55825.3_x0001_to63059.3)	1.64_x0001_(1.54_x0001_to1.74)		2497844.9_x0001_(2353044.2_x0001_to2613560.1)	70.66_x0001_(66.56_x0001_to73.93)
				Female	139143.4 (119820.5 to161663.1)	4.13_x0001_(3.56_x0001_to4.8)		16588_x0001_(15933.2_x0001_to17298)	0.46_x0001_(0.44_x0001_to0.48)		711142.8_x0001_(691185.9_x0001_to729844.6)	20.3_x0001_(19.73_x0001_to20.84)
		Global	2009	Male	409579.7_x0001_(355829.5_x0001_to471349.1)	11.88_x0001_(10.32_x0001_to13.67)		85170.5_x0001_(81632.4_x0001_to88769)	2.44_x0001_(2.34_x0001_to2.54)		3156617.7_x0001_(3037759.3_x0001_to3284259.9)	90.38_x0001_(86.97_x0001_to94.03)
				Female	138581.7 (119213.9 to161105.5)	4.06_x0001_(3.49_x0001_to4.72)		27130.1_x0001_(26221.4_x0001_to27846.4)	0.78_x0001_(0.76_x0001_to0.81)		938910.8_x0001_(915563.2_x0001_to958881.2)	27.15_x0001_(26.48_x0001_to27.73)
		Global	2010	Male	414696.5_x0001_(360347.3_x0001_to476374.5)	11.87_x0001_(10.32_x0001_to13.64)		62451.9_x0001_(58602.4_x0001_to65797.2)	1.75_x0001_(1.64_x0001_to1.84)		3691268.5_x0001_(3590391.7_x0001_to3814797.4)	108.48_x0001_(105.51_x0001_to112.11)
				Female	137839.3 (118531.2 to160506.9)	3.99_x0001_(3.43_x0001_to4.64)		18143.6_x0001_(17428.3_x0001_to18746.1)	0.51_x0001_(0.49_x0001_to0.53)		1107822.8_x0001_(1087600.3_x0001_to1128467.1)	32.92_x0001_(32.31_x0001_to33.53)
		Global	2011	Male	417964_x0001_(362530.7_x0001_to480264.1)	11.82_x0001_(10.25_x0001_to13.59)		56301.6_x0001_(52856.2_x0001_to60165.2)	1.52_x0001_(1.42_x0001_to1.62)		3384227.5_x0001_(3248532.5_x0001_to3493514.5)	98.13_x0001_(94.2_x0001_to101.3)
				Female	136758.8 (117714.8 to159299.7)	3.9_x0001_(3.36_x0001_to4.55)		15234.5_x0001_(14593_x0001_to15944.4)	0.41_x0001_(0.4_x0001_to0.43)		1002487.6_x0001_(979584.2_x0001_to1023230.8)	29.38_x0001_(28.71_x0001_to29.99)
		Global	2012	Male	420669.7_x0001_(365319_x0001_to483580.9)	11.75_x0001_(10.21_x0001_to13.51)		58185.2_x0001_(54977_x0001_to61638.5)	1.59_x0001_(1.5_x0001_to1.68)		2237815.5_x0001_(2109564.6_x0001_to2354168)	62.53_x0001_(58.95_x0001_to65.78)
				Female	135406.5 (116600.7 to157730.8)	3.82_x0001_(3.29_x0001_to4.45)		16086.5_x0001_(15394.9_x0001_to16852)	0.44_x0001_(0.42_x0001_to0.46)		615335.3_x0001_(597581.3_x0001_to631771.6)	17.34_x0001_(16.84_x0001_to17.81)
		Global	2013	Male	422544_x0001_(367479_x0001_to486107)	11.66_x0001_(10.14_x0001_to13.42)		55109.5_x0001_(51529.8_x0001_to58832.4)	1.47_x0001_(1.37_x0001_to1.57)		2112290.3_x0001_(1992992.3_x0001_to2237032.3)	58.3_x0001_(55.01_x0001_to61.74)
				Female	133819.7 (115029.9 to155676)	3.72_x0001_(3.2_x0001_to4.33)		14446.4_x0001_(13811.3_x0001_to15062.6)	0.39_x0001_(0.37_x0001_to0.4)		561117.4_x0001_(544249.6_x0001_to582244.9)	15.62_x0001_(15.15_x0001_to16.2)
		Global	2014	Male	423863.9_x0001_(369147.3_x0001_to488201.2)	11.56_x0001_(10.06_x0001_to13.31)		51655.2_x0001_(47499.1_x0001_to55771)	1.34_x0001_(1.24_x0001_to1.45)		2058421.1_x0001_(1953663.5_x0001_to2176260.2)	56.12_x0001_(53.27_x0001_to59.34)
				Female	132231.2 (113569.6 to153881.4)	3.63_x0001_(3.12_x0001_to4.23)		12837.1_x0001_(12064.9_x0001_to13690.5)	0.34_x0001_(0.32_x0001_to0.36)		545553.4_x0001_(527130_x0001_to568091.5)	14.99_x0001_(14.49_x0001_to15.61)
		Global	2015	Male	425126.3_x0001_(370259.3_x0001_to489939.6)	11.45_x0001_(9.97_x0001_to13.2)		52643.7_x0001_(47915.9_x0001_to56550.9)	1.38_x0001_(1.26_x0001_to1.49)		1976836.7_x0001_(1863853.3_x0001_to2102291.6)	53.24_x0001_(50.2_x0001_to56.62)
				Female	130862.7 (112332.4 to152486.7)	3.55_x0001_(3.05_x0001_to4.14)		13254.4_x0001_(12592.6_x0001_to14014.8)	0.35_x0001_(0.33_x0001_to0.37)		517744.3_x0001_(500813.8_x0001_to537193.3)	14.06_x0001_(13.6_x0001_to14.58)
		Global	2016	Male	425189.3_x0001_(370155.5_x0001_to491549.7)	11.31_x0001_(9.85_x0001_to13.08)		51542_x0001_(46717.9_x0001_to55496.7)	1.33_x0001_(1.2_x0001_to1.43)		1926816.7_x0001_(1806185.1_x0001_to2055263)	51.27_x0001_(48.06_x0001_to54.69)
				Female	129233.7 (111053.9 to151038)	3.47_x0001_(2.98_x0001_to4.05)		12619.4_x0001_(11852.2_x0001_to13453.6)	0.33_x0001_(0.31_x0001_to0.35)		488556.8_x0001_(471273.1_x0001_to505412.8)	13.1_x0001_(12.64_x0001_to13.55)
		Global	2017	Male	423981.5_x0001_(367807.5_x0001_to491288.7)	11.15_x0001_(9.67_x0001_to12.92)		49919.3_x0001_(47977.6_x0001_to52598.7)	1.71_x0001_(1.64_x0001_to1.8)		1831040_x0001_(1670534.1_x0001_to1952939.4)	48.15_x0001_(43.93_x0001_to51.36)
				Female	127067.8 (109386.2 to148774)	3.37_x0001_(2.9_x0001_to3.94)		17476.2_x0001_(16765.4_x0001_to18101.7)	0.61_x0001_(0.58_x0001_to0.63)		444051.7_x0001_(424701.7_x0001_to467328.4)	11.77_x0001_(11.26_x0001_to12.39)
		Global	2018	Male	423059.2_x0001_(365669_x0001_to493413.6)	11_x0001_(9.51_x0001_to12.83)		51511.3_x0001_(44087_x0001_to56451.5)	1.3_x0001_(1.11_x0001_to1.43)		1784369.4_x0001_(1620371.3_x0001_to1929440.7)	45.9_x0001_(41.68_x0001_to49.63)
				Female	125031.7 (107648.1 to146618.9)	3.28_x0001_(2.82_x0001_to3.84)		12500_x0001_(11132.7_x0001_to14363.5)	0.32_x0001_(0.28_x0001_to0.37)		421290.8_x0001_(398599.5_x0001_to446118.9)	10.92_x0001_(10.33_x0001_to11.56)
		Global	2019	Male	424160.6_x0001_(366169_x0001_to497541.1)	10.91_x0001_(9.42_x0001_to12.8)		44166.8_x0001_(42422.4_x0001_to46546.4)	1.57_x0001_(1.51_x0001_to1.66)		1791182.6_x0001_(1650136.3_x0001_to1930088.2)	46.57_x0001_(42.9_x0001_to50.18)
				Female	123529 (105964.4 to145113.7)	3.2_x0001_(2.75_x0001_to3.76)		16747.8_x0001_(15960.1_x0001_to17554.3)	0.61_x0001_(0.58_x0001_to0.63)		428384_x0001_(408887.8_x0001_to454591.6)	11.23_x0001_(10.72_x0001_to11.91)
		Global	2020	Male	424012.1_x0001_(364358.9_x0001_to502684.5)	10.8_x0001_(9.28_x0001_to12.8)		67308.8_x0001_(64750.6_x0001_to70530.4)	2.14_x0001_(2.06_x0001_to2.24)		1793012.6_x0001_(1564857.2_x0001_to1941273.9)	45.67_x0001_(39.86_x0001_to49.45)
				Female	120566.2 (102188.3 to141690.7)	3.09_x0001_(2.62_x0001_to3.64)		21167.6_x0001_(20546.6_x0001_to21770.1)	0.68_x0001_(0.66_x0001_to0.7)		412215.8_x0001_(381090.5_x0001_to469233.4)	10.58_x0001_(9.78_x0001_to12.04)
		Global	2021	Male	410848.3_x0001_(341372_x0001_to497768.5)	10.38_x0001_(8.62_x0001_to12.57)		52098.1_x0001_(45270.1_x0001_to56445)	1.33_x0001_(1.15_x0001_to1.44)		1772432.7_x0001_(1526015.6_x0001_to1943833.1)	44.77_x0001_(38.54_x0001_to49.09)
				Female	117580.8 (98653.1 to141022.2)	2.99_x0001_(2.51_x0001_to3.59)		12404.1_x0001_(11330.9_x0001_to14228.7)	0.32_x0001_(0.29_x0001_to0.37)		413094.9_x0001_(367998.3_x0001_to470741.8)	10.51_x0001_(9.36_x0001_to11.97)
