# Supplementary material for: Epidemiological trends in alcoholic cardiomyopathy burden: A 32-year global and Chinese analysis (1990–2021) with projections to 2036
Source: PLoS One. 2025 Nov 18;20(11):e0336033. doi: 10.1371/journal.pone.0336033 (PMC12626323; doi:10.1371/journal.pone.0336033)
Supplement: S4 Table — (XLSX) [file pone.0336033.s006.xlsx]

## Sheet: Sheet1
	Location	year	sex_name	Prevalence（95%UI）			Deaths(95%UI)			DALYs(95%UI)
				No, in （95%UI）	ASRs per 100000 （95%UI）		No, in （95%UI）	ASRs per 100000 （95%UI）		No, in （95%UI）	ASRs per 100000 （95%UI）
	China	1990	Male	4951.5_x0001_(4077.9_x0001__x0001__x0001_to5977.9)	0.82(0.67_x0001__x0001_to0.99)		400.4_x0001_(88.3_x0001__x0001_to1000.5)	0.1_x0001_(0_x0001__x0001_to0.2)		50929.9_x0001_(7856.4_x0001__x0001_to82590.5)	7.45_x0001_(1.15_x0001__x0001_to12.09)
			Female	682_x0001_(551.6_x0001__x0001_to810.9)	0.12_x0001_(0.1_x0001_to0.14)		87.5_x0001_(12.9_x0001_to152.1)	0_x0001_(0_x0001_to0)		6065.2_x0001_(853.1_x0001_to8648.8)	0.93_x0001_(0.13_x0001_to1.32)
	China	1991	Male	5058.1_x0001_(4184.6_x0001_to6040.2)	0.82_x0001_(0.68_x0001_to0.98)		390.2_x0001_(89.3_x0001_to999.6)	0.1_x0001_(0_x0001_to0.2)		47045.3_x0001_(7596_x0001_to83755.6)	6.92_x0001_(1.12_x0001_to12.32)
			Female	696.2_x0001_(567.2_x0001_to825.1)	0.12_x0001_(0.1_x0001_to0.14)		86.4_x0001_(11.2_x0001_to154.5)	0_x0001_(0_x0001_to0)		6150.4_x0001_(859.8_x0001_to8690.8)	0.95_x0001_(0.13_x0001_to1.34)
	China	1992	Male	5176.9_x0001_(4320.6_x0001_to6180.9)	0.83_x0001_(0.69_x0001_to0.99)		391.6_x0001_(81.7_x0001_to992)	0.1_x0001_(0_x0001_to0.2)		53111.9_x0001_(7663.4_x0001_to88579)	7.74_x0001_(1.12_x0001_to12.9)
			Female	717.3_x0001_(590_x0001_to847)	0.12_x0001_(0.1_x0001_to0.15)		86_x0001_(12_x0001_to145.4)	0_x0001_(0_x0001_to0)		5870.2_x0001_(776.1_x0001_to8325.8)	0.89_x0001_(0.12_x0001_to1.27)
	China	1993	Male	5309.6_x0001_(4454.8_x0001_to6310.6)	0.84_x0001_(0.71_x0001_to1)		450.9_x0001_(114.7_x0001_to1195.6)	0.1_x0001_(0_x0001_to0.2)		55515.5_x0001_(8225.9_x0001_to86049.3)	8.05_x0001_(1.19_x0001_to12.47)
			Female	744.8_x0001_(615.3_x0001_to875.8)	0.13_x0001_(0.1_x0001_to0.15)		95.7_x0001_(15.1_x0001_to167.7)	0_x0001_(0_x0001_to0)		5616.9_x0001_(817.6_x0001_to8163.6)	0.85_x0001_(0.12_x0001_to1.23)
	China	1994	Male	5460.6_x0001_(4583.5_x0001_to6480.5)	0.86_x0001_(0.72_x0001_to1.02)		525.9_x0001_(116.1_x0001_to1384.1)	0.1_x0001_(0_x0001_to0.2)		57726.6_x0001_(7966.5_x0001_to93412.1)	8.32_x0001_(1.15_x0001_to13.46)
			Female	777.8_x0001_(643.7_x0001_to908.6)	0.13_x0001_(0.11_x0001_to0.15)		113.5_x0001_(17.3_x0001_to191.1)	0_x0001_(0_x0001_to0)		5480.1_x0001_(771.1_x0001_to7797.7)	0.82_x0001_(0.12_x0001_to1.17)
	China	1995	Male	5615.6_x0001_(4698.6_x0001_to6663.5)	0.88_x0001_(0.74_x0001_to1.04)		477.5_x0001_(108.7_x0001_to1176.3)	0.1_x0001_(0_x0001_to0.2)		59773.7_x0001_(8127.7_x0001_to88714.5)	8.56_x0001_(1.16_x0001_to12.7)
			Female	814.7_x0001_(680.2_x0001_to953.2)	0.14_x0001_(0.11_x0001_to0.16)		100.9_x0001_(15.3_x0001_to185.4)	0_x0001_(0_x0001_to0)		5299.4_x0001_(771_x0001_to7271.2)	0.79_x0001_(0.12_x0001_to1.09)
	China	1996	Male	5802.5_x0001_(4862.2_x0001_to6894.1)	0.91_x0001_(0.76_x0001_to1.08)		570.6_x0001_(125.5_x0001_to1584.3)	0.1_x0001_(0_x0001_to0.2)		60786.4_x0001_(8136.9_x0001_to92518.6)	8.64_x0001_(1.16_x0001_to13.15)
			Female	869.2_x0001_(729.4_x0001_to1018.2)	0.15_x0001_(0.12_x0001_to0.17)		135.2_x0001_(18_x0001_to215.3)	0_x0001_(0_x0001_to0)		5073.9_x0001_(720.5_x0001_to7022.7)	0.75_x0001_(0.11_x0001_to1.04)
	China	1997	Male	6043.1_x0001_(5068.1_x0001_to7177.9)	0.94_x0001_(0.79_x0001_to1.12)		550.1_x0001_(114.5_x0001_to1469.3)	0.1_x0001_(0_x0001_to0.2)		61338.4_x0001_(8138.2_x0001_to92955.4)	8.58_x0001_(1.14_x0001_to13.01)
			Female	952.8_x0001_(799.5_x0001_to1114.7)	0.16_x0001_(0.13_x0001_to0.19)		124_x0001_(17.7_x0001_to200.1)	0_x0001_(0_x0001_to0)		4819.1_x0001_(737.1_x0001_to6725.3)	0.7_x0001_(0.11_x0001_to0.98)
	China	1998	Male	6341.9_x0001_(5301_x0001_to7547.2)	0.98_x0001_(0.82_x0001_to1.17)		591.6_x0001_(125_x0001_to1619.2)	0.1_x0001_(0_x0001_to0.2)		61173.1_x0001_(8224.8_x0001_to90510.4)	8.63_x0001_(1.16_x0001_to12.77)
			Female	1060.8_x0001_(888.7_x0001_to1243.7)	0.18_x0001_(0.15_x0001_to0.21)		143.5_x0001_(18.5_x0001_to231.2)	0_x0001_(0_x0001_to0)		4949_x0001_(766.4_x0001_to6651.3)	0.73_x0001_(0.11_x0001_to0.98)
	China	1999	Male	6700.1_x0001_(5581_x0001_to7974)	1.04_x0001_(0.86_x0001_to1.23)		607.6_x0001_(133.5_x0001_to1760.4)	0.1_x0001_(0_x0001_to0.3)		61023.3_x0001_(8482.3_x0001_to93355.7)	8.48_x0001_(1.18_x0001_to12.98)
			Female	1186.8_x0001_(993.6_x0001_to1394.7)	0.2_x0001_(0.16_x0001_to0.23)		153.5_x0001_(18_x0001_to248.9)	0_x0001_(0_x0001_to0)		4784.7_x0001_(731.6_x0001_to7231.3)	0.7_x0001_(0.11_x0001_to1.05)
	China	2000	Male	7118.5_x0001_(5924.6_x0001_to8462.9)	1.1_x0001_(0.91_x0001_to1.3)		681.9_x0001_(145.1_x0001_to1916.5)	0.1_x0001_(0_x0001_to0.3)		60677.1_x0001_(8340.9_x0001_to96484.7)	8.39_x0001_(1.15_x0001_to13.34)
			Female	1324.9_x0001_(1110.2_x0001_to1560.1)	0.22_x0001_(0.18_x0001_to0.26)		178.2_x0001_(19.7_x0001_to276.6)	0_x0001_(0_x0001_to0)		4747.8_x0001_(686.2_x0001_to7124.5)	0.69_x0001_(0.1_x0001_to1.03)
	China	2001	Male	7927_x0001_(6596.3_x0001_to9433.9)	1.22_x0001_(1.01_x0001_to1.45)		720.4_x0001_(139.7_x0001_to1992.5)	0.1_x0001_(0_x0001_to0.3)		60382.4_x0001_(8329.9_x0001_to95047.3)	8.31_x0001_(1.15_x0001_to13.09)
			Female	1549.3_x0001_(1299.5_x0001_to1818.4)	0.25_x0001_(0.21_x0001_to0.3)		191.4_x0001_(19.8_x0001_to307.7)	0_x0001_(0_x0001_to0)		4736.1_x0001_(710.5_x0001_to7511.2)	0.68_x0001_(0.1_x0001_to1.08)
	China	2002	Male	9298.5_x0001_(7744.2_x0001_to11080.6)	1.42_x0001_(1.18_x0001_to1.69)		774.5_x0001_(144.9_x0001_to1968.9)	0.1_x0001_(0_x0001_to0.3)		60030.6_x0001_(7939.8_x0001_to98046.9)	8.24_x0001_(1.09_x0001_to13.47)
			Female	1889.4_x0001_(1588.4_x0001_to2220.4)	0.31_x0001_(0.26_x0001_to0.36)		195.3_x0001_(21.6_x0001_to297.6)	0_x0001_(0_x0001_to0)		4715.3_x0001_(689.9_x0001_to7731.1)	0.68_x0001_(0.1_x0001_to1.11)
	China	2003	Male	10970.1_x0001_(9144.7_x0001_to13173.9)	1.67_x0001_(1.39_x0001_to2.01)		864.2_x0001_(146.7_x0001_to2132.1)	0.1_x0001_(0_x0001_to0.3)		15896_x0001_(3793.8_x0001_to39750.6)	2.58_x0001_(0.62_x0001_to6.45)
			Female	2266.5_x0001_(1904.5_x0001_to2668.2)	0.36_x0001_(0.31_x0001_to0.43)		197.8_x0001_(20.7_x0001_to308)	0_x0001_(0_x0001_to0)		3020.4_x0001_(487_x0001_to5076.9)	0.52_x0001_(0.08_x0001_to0.88)
	China	2004	Male	12627.6_x0001_(10542.1_x0001_to15249.6)	1.91_x0001_(1.6_x0001_to2.31)		1109.9_x0001_(152.7_x0001_to2240.8)	0.2_x0001_(0_x0001_to0.3)		15847.2_x0001_(4183.3_x0001_to39497)	2.61_x0001_(0.69_x0001_to6.51)
			Female	2590.6_x0001_(2180.8_x0001_to3063.4)	0.41_x0001_(0.35_x0001_to0.49)		205.6_x0001_(19_x0001_to305.8)	0_x0001_(0_x0001_to0)		3043.1_x0001_(456.8_x0001_to5388.4)	0.53_x0001_(0.08_x0001_to0.95)
	China	2005	Male	13999.9_x0001_(11643.5_x0001_to16963.4)	2.11_x0001_(1.76_x0001_to2.56)		973.5_x0001_(151.1_x0001_to2071.2)	0.1_x0001_(0_x0001_to0.3)		16234.6_x0001_(4017.2_x0001_to39709.9)	2.6_x0001_(0.64_x0001_to6.37)
			Female	2772.9_x0001_(2333_x0001_to3273.9)	0.44_x0001_(0.37_x0001_to0.52)		199.3_x0001_(19.4_x0001_to298.1)	0_x0001_(0_x0001_to0)		3059.5_x0001_(518.3_x0001_to5404.6)	0.52_x0001_(0.09_x0001_to0.93)
	China	2006	Male	15060.2_x0001_(12519.3_x0001_to18284.7)	2.26_x0001_(1.88_x0001_to2.74)		1336.6_x0001_(155.9_x0001_to2232.9)	0.2_x0001_(0_x0001_to0.3)		16905.9_x0001_(4317.6_x0001_to43123.6)	2.69_x0001_(0.69_x0001_to6.85)
			Female	2837.1_x0001_(2388.9_x0001_to3349.5)	0.45_x0001_(0.38_x0001_to0.53)		210.5_x0001_(19.2_x0001_to313.2)	0_x0001_(0_x0001_to0)		3124.3_x0001_(516.8_x0001_to5572.5)	0.53_x0001_(0.09_x0001_to0.95)
	China	2007	Male	16081.3_x0001_(13359.1_x0001_to19546.2)	2.4_x0001_(1.99_x0001_to2.91)		1403.4_x0001_(156.8_x0001_to2402.9)	0.2_x0001_(0_x0001_to0.4)		18186.7_x0001_(4885.3_x0001_to46444.6)	2.87_x0001_(0.77_x0001_to7.33)
			Female	2883.6_x0001_(2429.7_x0001_to3403.1)	0.45_x0001_(0.38_x0001_to0.53)		206.3_x0001_(16.6_x0001_to303.7)	0_x0001_(0_x0001_to0)		3284_x0001_(584.7_x0001_to5767.6)	0.55_x0001_(0.1_x0001_to0.97)
	China	2008	Male	17089.8_x0001_(14184.7_x0001_to20798.6)	2.53_x0001_(2.1_x0001_to3.08)		1229.5_x0001_(148.1_x0001_to2289.1)	0.2_x0001_(0_x0001_to0.3)		19194.7_x0001_(4906.2_x0001_to46889.5)	3.01_x0001_(0.77_x0001_to7.35)
			Female	2917_x0001_(2463.7_x0001_to3430.6)	0.45_x0001_(0.38_x0001_to0.53)		211.1_x0001_(19.7_x0001_to305)	0_x0001_(0_x0001_to0)		3409.9_x0001_(568.4_x0001_to6213)	0.57_x0001_(0.1_x0001_to1.04)
	China	2009	Male	18105.8_x0001_(15032.9_x0001_to22061.7)	2.66_x0001_(2.21_x0001_to3.25)		1477.7_x0001_(160.3_x0001_to2367.2)	0.2_x0001_(0_x0001_to0.3)		20066.1_x0001_(4881.6_x0001_to51463.3)	3.13_x0001_(0.76_x0001_to8.03)
			Female	2946.7_x0001_(2495.2_x0001_to3455.6)	0.45_x0001_(0.38_x0001_to0.53)		199.5_x0001_(16.8_x0001_to295.3)	0_x0001_(0_x0001_to0)		3538.8_x0001_(599.5_x0001_to6106.2)	0.59_x0001_(0.1_x0001_to1.02)
	China	2010	Male	19169.9_x0001_(15903.8_x0001_to23342)	2.81_x0001_(2.33_x0001_to3.42)		1541.1_x0001_(159.1_x0001_to2566)	0.2_x0001_(0_x0001_to0.4)		20956.4_x0001_(5141.8_x0001_to54956.3)	3.26_x0001_(0.8_x0001_to8.55)
			Female	2981.4_x0001_(2532.4_x0001_to3490.8)	0.46_x0001_(0.39_x0001_to0.53)		197.2_x0001_(15.9_x0001_to294.6)	0_x0001_(0_x0001_to0)		3741.1_x0001_(644.8_x0001_to6241)	0.62_x0001_(0.11_x0001_to1.04)
	China	2011	Male	20420.1_x0001_(16942.7_x0001_to24907.4)	2.97_x0001_(2.47_x0001_to3.63)		1626.7_x0001_(160.2_x0001_to2522.3)	0.2_x0001_(0_x0001_to0.4)		21807.5_x0001_(5207.6_x0001_to58728.9)	3.38_x0001_(0.81_x0001_to9.11)
			Female	3022.2_x0001_(2568.4_x0001_to3544.2)	0.46_x0001_(0.39_x0001_to0.54)		187.5_x0001_(15_x0001_to273.9)	0_x0001_(0_x0001_to0)		4017_x0001_(647.9_x0001_to6540.8)	0.66_x0001_(0.11_x0001_to1.08)
	China	2012	Male	21850.8_x0001_(18078.7_x0001_to26571.3)	3.17_x0001_(2.62_x0001_to3.85)		1654.4_x0001_(157.8_x0001_to2609.2)	0.2_x0001_(0_x0001_to0.4)		22508.4_x0001_(5680.3_x0001_to61831.6)	3.48_x0001_(0.88_x0001_to9.56)
			Female	3060.6_x0001_(2595.9_x0001_to3594.2)	0.46_x0001_(0.39_x0001_to0.54)		183.3_x0001_(16.8_x0001_to268.1)	0_x0001_(0_x0001_to0)		4327.3_x0001_(666.4_x0001_to6996.2)	0.71_x0001_(0.11_x0001_to1.15)
	China	2013	Male	23261.1_x0001_(19150.8_x0001_to28216.4)	3.35_x0001_(2.76_x0001_to4.07)		1593.9_x0001_(166.8_x0001_to2437)	0.2_x0001_(0_x0001_to0.3)		23221.2_x0001_(5563.9_x0001_to62983)	3.58_x0001_(0.86_x0001_to9.71)
			Female	3095.3_x0001_(2619.9_x0001_to3638.7)	0.47_x0001_(0.39_x0001_to0.55)		193.6_x0001_(16.6_x0001_to274.9)	0_x0001_(0_x0001_to0)		4558.4_x0001_(666.7_x0001_to7450.1)	0.75_x0001_(0.11_x0001_to1.22)
	China	2014	Male	24457.1_x0001_(20104.7_x0001_to29672.4)	3.5_x0001_(2.88_x0001_to4.25)		1645.2_x0001_(169.4_x0001_to2505.4)	0.2_x0001_(0_x0001_to0.4)		23721.3_x0001_(5847.8_x0001_to66219.8)	3.64_x0001_(0.9_x0001_to10.17)
			Female	3129.8_x0001_(2657.7_x0001_to3685.3)	0.47_x0001_(0.4_x0001_to0.55)		185.4_x0001_(16.3_x0001_to255.9)	0_x0001_(0_x0001_to0)		4796.6_x0001_(699.1_x0001_to7813.5)	0.78_x0001_(0.11_x0001_to1.27)
	China	2015	Male	25164.9_x0001_(20674.5_x0001_to30632.1)	3.58_x0001_(2.94_x0001_to4.36)		1654.2_x0001_(161.7_x0001_to2586.8)	0.2_x0001_(0_x0001_to0.4)		24880.8_x0001_(5933.7_x0001_to68986.9)	3.81_x0001_(0.91_x0001_to10.55)
			Female	3155.5_x0001_(2688.3_x0001_to3715.9)	0.47_x0001_(0.4_x0001_to0.55)		185.1_x0001_(16_x0001_to276.7)	0_x0001_(0_x0001_to0)		5113.9_x0001_(772.6_x0001_to7753.2)	0.83_x0001_(0.13_x0001_to1.26)
	China	2016	Male	25430.5_x0001_(20785.7_x0001_to31005)	3.59_x0001_(2.93_x0001_to4.37)		1669.9_x0001_(167.9_x0001_to2759.7)	0.2_x0001_(0_x0001_to0.4)		26462.4_x0001_(6700.5_x0001_to71177.4)	4.03_x0001_(1.02_x0001_to10.84)
			Female	3159.9_x0001_(2673.2_x0001_to3715)	0.47_x0001_(0.39_x0001_to0.55)		191.1_x0001_(15.9_x0001_to316.9)	0_x0001_(0_x0001_to0)		5536.4_x0001_(806.5_x0001_to8421.4)	0.89_x0001_(0.13_x0001_to1.36)
	China	2017	Male	25489_x0001_(20696.4_x0001_to31226.6)	3.57_x0001_(2.9_x0001_to4.37)		1657.5_x0001_(164.7_x0001_to2624.5)	0.2_x0001_(0_x0001_to0.4)		27850.1_x0001_(6831.6_x0001_to74074.5)	4.22_x0001_(1.04_x0001_to11.23)
			Female	3137_x0001_(2623.9_x0001_to3712.5)	0.46_x0001_(0.38_x0001_to0.54)		186.6_x0001_(15.7_x0001_to282.3)	0_x0001_(0_x0001_to0)		5882.7_x0001_(830.2_x0001_to9262.6)	0.94_x0001_(0.13_x0001_to1.48)
	China	2018	Male	25476.6_x0001_(20585.6_x0001_to31336.2)	3.54_x0001_(2.86_x0001_to4.36)		501.2_x0001_(109.5_x0001_to1317.2)	0.1_x0001_(0_x0001_to0.2)		29908.7_x0001_(6979.7_x0001_to73034.5)	4.51_x0001_(1.05_x0001_to11.01)
			Female	3112_x0001_(2579.8_x0001_to3710.2)	0.45_x0001_(0.38_x0001_to0.54)		105.9_x0001_(16_x0001_to181.8)	0_x0001_(0_x0001_to0)		5926.6_x0001_(918.2_x0001_to8827.1)	0.94_x0001_(0.15_x0001_to1.4)
	China	2019	Male	25527.6_x0001_(20562.4_x0001_to31527.7)	3.53_x0001_(2.84_x0001_to4.36)		639.4_x0001_(128.3_x0001_to1834)	0.1_x0001_(0_x0001_to0.3)		33374.1_x0001_(7252.4_x0001_to78389.4)	5_x0001_(1.09_x0001_to11.75)
			Female	3120.4_x0001_(2571.9_x0001_to3738.1)	0.45_x0001_(0.37_x0001_to0.54)		164.4_x0001_(19.2_x0001_to246.7)	0_x0001_(0_x0001_to0)		5980_x0001_(885.9_x0001_to9120.7)	0.94_x0001_(0.14_x0001_to1.44)
	China	2020	Male	25772.3_x0001_(20716.2_x0001_to31726)	3.55_x0001_(2.85_x0001_to4.37)		417.9_x0001_(91.6_x0001_to1077)	0.1_x0001_(0_x0001_to0.2)		37546.9_x0001_(7164.7_x0001_to78353.3)	5.59_x0001_(1.07_x0001_to11.68)
			Female	3166.6_x0001_(2611.6_x0001_to3773.3)	0.46_x0001_(0.38_x0001_to0.54)		89.8_x0001_(12.9_x0001_to164.6)	0_x0001_(0_x0001_to0)		5967.6_x0001_(861.4_x0001_to8786.3)	0.93_x0001_(0.13_x0001_to1.37)
	China	2021	Male	24892.8_x0001_(19394_x0001_to31197.8)	3.42_x0001_(2.66_x0001_to4.28)		1663.5_x0001_(152.1_x0001_to2675.5)	0.2_x0001_(0_x0001_to0.4)		42670_x0001_(7376.2_x0001_to81111)	6.32_x0001_(1.09_x0001_to12.01)
			Female	3210.5_x0001_(2629.6_x0001_to3924.2)	0.46_x0001_(0.38_x0001_to0.56)		189.2_x0001_(16.7_x0001_to301)	0_x0001_(0_x0001_to0)		6067.9_x0001_(841.1_x0001_to8790.6)	0.94_x0001_(0.13_x0001_to1.36)
