# Supplementary material for: Epidemiological trends in alcoholic cardiomyopathy burden: A 32-year global and Chinese analysis (1990–2021) with projections to 2036
Source: PLoS One. 2025 Nov 18;20(11):e0336033. doi: 10.1371/journal.pone.0336033 (PMC12626323; doi:10.1371/journal.pone.0336033)
Supplement: S5 Table — (XLSX) [file pone.0336033.s007.xlsx]

## Sheet: Sheet1
	Location	Overll differencea	Change due to Population-level determinants (%contribute to the total changes)
			Agingb	Populationc	Epidemiological changed
	Global	623764	347514.227(55.71%)	933356.331(149.63%)	-657106.264(-105.35%)
	China	45855.7	10616.328(23.15%)	11559.99(25.21%)	23679.385(51.64%)
	SDI
	High-SDI	-169173	43185.425(-25.53%)	174346.705(-103.06%)	-386705.077(228.59%)
	High-middle SDI	237471	-12996.897(-5.47%)	495757.283(208.77%)	-245289.338(-103.29%)
	Middle SDI	44106.9	27049.382(61.33%)	63902.276(144.88%)	-46844.788(-106.21%)
	Low-middle SDI	40833.5	7820.785(19.15%)	52199.299(127.83%)	-19186.629(-46.99%)
	Low SDI	7526.13	-482.771(-6.41%)	11416.466(151.69%)	-3407.565(-45.28%)
