# Supplementary material for: Epidemiological trends in alcoholic cardiomyopathy burden: A 32-year global and Chinese analysis (1990–2021) with projections to 2036
Source: PLoS One. 2025 Nov 18;20(11):e0336033. doi: 10.1371/journal.pone.0336033 (PMC12626323; doi:10.1371/journal.pone.0336033)
Supplement: S6 Table — (XLSX) [file pone.0336033.s008.xlsx]

## Sheet: boostrap_DEA_2021 new
	SDI quintiles	Location_name	Valves	SDI	Frontier	Eff_diff	Trends
	Low SDI	Central African Republic	0.250597	0.309168	0.244932	0.00566491	Decrease
		Malawi	0.246926	0.384554	0.23953	0.00739543	Decrease
		Eritrea	0.247164	0.403864	0.238677	0.00848723	Decrease
		Mozambique	0.255426	0.326463	0.244323	0.0111037	Decrease
		Democratic Republic of the Congo	0.254333	0.38318	0.239542	0.0147911	Decrease
		South Sudan	0.274715	0.278371	0.245364	0.0293515	Decrease
		Burundi	0.304342	0.289374	0.244921	0.0594212	Decrease
		United Republic of Tanzania	0.2625	0.446568	0.19909	0.0634105	Decrease
		Ethiopia	0.312955	0.358823	0.241994	0.0709607	Decrease
		Madagascar	0.328213	0.400247	0.239251	0.0889622	Decrease
		Angola	0.234628	0.453722	0.0595018	0.175126	Decrease
		Uganda	0.26092	0.423261	0.0651478	0.195772	Decrease
		Rwanda	0.268176	0.435589	0.0681837	0.199992	Decrease
		Mali	1.40536	0.26858	0.246895	1.15846	Decrease
		Benin	1.75453	0.373487	0.240109	1.51442	Decrease
		Solomon Islands	1.69708	0.42936	0.102015	1.59507	Decrease
		Niger	1.90797	0.168073	0.265205	1.64277	Decrease
		Senegal	1.91767	0.408054	0.238686	1.67898	Decrease
		Guinea	2.016	0.336401	0.244291	1.77171	Decrease
		Liberia	2.0705	0.352442	0.242933	1.82757	Decrease
		Papua New Guinea	1.93809	0.417797	0.0674203	1.87067	Decrease
		Togo	2.22562	0.408534	0.235463	1.99016	Decrease
		Chad	2.27126	0.240436	0.254051	2.0172	Decrease
		Timor-Leste	2.10361	0.444668	0.0590711	2.04454	Increase
		Sierra Leone	2.30974	0.358666	0.242162	2.06758	Decrease
		Gambia	2.33849	0.409714	0.238821	2.09967	Decrease
		Guinea-Bissau	2.41429	0.35311	0.242511	2.17178	Decrease
		Yemen	2.40163	0.450376	0.0569738	2.34466	Decrease
		Burkina Faso	2.60183	0.285118	0.245318	2.35651	Decrease
		Afghanistan	2.66244	0.3372	0.2443	2.41814	Decrease
		Nepal	2.85242	0.433175	0.0625228	2.7899	Decrease
		Haiti	55.0549	0.448278	0.0602955	54.9946	Increase
	Low-Middle SDI	Tajikistan	0.0264201	0.541511	0.0260133	0.000406784	Decrease
		Egypt	0.030969	0.606787	0.021226	0.00974302	Decrease
		Congo	0.176378	0.583075	0.0233215	0.153056	Decrease
		Bolivia (Plurinational State of)	0.187858	0.599011	0.0220746	0.165784	Decrease
		Eswatini	0.191103	0.58546	0.0231276	0.167975	Decrease
		Lesotho	0.213472	0.510393	0.0342658	0.179206	Decrease
		Comoros	0.253547	0.475979	0.0391289	0.214418	Decrease
		Kenya	0.245721	0.523768	0.0307872	0.214934	Decrease
		Djibouti	0.280249	0.487958	0.0379613	0.242288	Decrease
		Zambia	0.320212	0.505949	0.0331297	0.287083	Increase
		Cabo Verde	0.664701	0.533535	0.0260103	0.638691	Decrease
		Zimbabwe	0.856004	0.473819	0.0400622	0.815942	Increase
		El Salvador	1.24443	0.563775	0.0259922	1.21844	Decrease
		Nigeria	1.4814	0.503391	0.0344496	1.44695	Decrease
		Cambodia	1.51972	0.473621	0.039831	1.47988	Decrease
		Mauritania	1.54972	0.498945	0.0359303	1.51379	Decrease
		Samoa	1.71508	0.593393	0.0227234	1.69236	Decrease
		Sao Tome and Principe	1.77752	0.505414	0.0332792	1.74425	Decrease
		Sudan	1.78053	0.54195	0.0259887	1.75454	Decrease
		Lao People's Democratic Republic	1.80011	0.489136	0.0377825	1.76233	Decrease
		Vanuatu	1.89991	0.473101	0.0407893	1.85912	Decrease
		Tuvalu	1.92969	0.576621	0.0245679	1.90512	Decrease
		Morocco	2.02345	0.562698	0.0259892	1.99746	Decrease
		Myanmar	2.05752	0.533901	0.0260872	2.03143	Decrease
		Marshall Islands	2.06597	0.574091	0.0237569	2.04221	Decrease
		Cameroon	2.15667	0.479691	0.0387902	2.11788	Decrease
		Micronesia (Federated States of)	2.28978	0.587535	0.0232827	2.2665	Decrease
		Cote dIvoire	2.34737	0.505949	0.00764968	2.33972	Decrease
		Bhutan	2.64792	0.473062	0.0408231	2.6071	Decrease
		India	2.8094	0.575402	0.0237906	2.7856	Decrease
		Guatemala	2.9294	0.539972	0.026001	2.9034	Decrease
		Pakistan	3.01616	0.504029	0.0331511	2.98301	Decrease
		Bangladesh	3.23633	0.492421	0.0371195	3.19921	Decrease
		Nicaragua	3.51703	0.523958	0.0319718	3.48506	Decrease
		Kiribati	4.73078	0.527187	0.0267201	4.70406	Decrease
		Democratic People's Republic of Korea	5.88846	0.569855	0.0254247	5.86303	Increase
		Honduras	6.57701	0.513037	0.0316001	6.54541	Decrease
		Ghana	7.86698	0.56493	0.0242187	7.84276	Decrease
		Venezuela (Bolivarian Republic of)	11.7752	0.596513	0.0224807	11.7527	Decrease
		Kyrgyzstan	289.474	0.603979	0.0215487	289.452	Increase
	Middle SDI	Ecuador	0.0559099	0.661017	0.0166499	0.03926	Decrease
		Peru	0.0755705	0.662054	0.0152181	0.0603524	Decrease
		South Africa	0.130214	0.679627	0.0129348	0.117279	Decrease
		Equatorial Guinea	0.135501	0.657857	0.0166691	0.118832	Decrease
		Uzbekistan	0.137872	0.662622	0.0144579	0.123414	Decrease
		Gabon	0.145019	0.634691	0.0197729	0.125246	Decrease
		Iraq	0.177464	0.662626	0.0144832	0.162981	Decrease
		Botswana	0.204185	0.642722	0.0196906	0.184494	Decrease
		Namibia	0.223426	0.617565	0.0212529	0.202173	Decrease
		Fiji	0.406142	0.675052	0.0129556	0.393186	Decrease
		Palestine	0.901806	0.631012	0.019927	0.881879	Decrease
		Thailand	1.04738	0.682548	0.0128874	1.03449	Increase
		Tonga	1.07485	0.62635	0.0207073	1.05415	Decrease
		Maldives	1.40648	0.650887	0.0182552	1.38822	Decrease
		Algeria	1.63023	0.659501	0.0162807	1.61394	Decrease
		Indonesia	1.75322	0.656868	0.0163975	1.73682	Increase
		Tunisia	1.79557	0.682432	0.0129382	1.78263	Decrease
		Viet Nam	2.05905	0.627934	0.0200466	2.039	Increase
		Syrian Arab Republic	2.1012	0.623004	0.0206764	2.08052	Decrease
		Tokelau	2.09848	0.686426	0.0128667	2.08561	Decrease
		Colombia	2.42507	0.655443	0.0163516	2.40872	Increase
		Nauru	2.56632	0.625178	0.0201824	2.54614	Decrease
		Philippines	2.7792	0.651219	0.0178414	2.76136	Decrease
		Paraguay	4.43873	0.635718	0.0197676	4.41896	Decrease
		Mexico	7.71839	0.664575	0.0146192	7.70377	Increase
		Brazil	17.1478	0.653044	0.016369	17.1314	Decrease
		Suriname	19.7314	0.633666	0.0201031	19.7113	Increase
		Turkmenistan	21.5463	0.682161	0.012962	21.5334	Decrease
		Dominican Republic	22.975	0.619388	0.0212862	22.9537	Increase
		Jamaica	34.6107	0.683263	0.0128659	34.5978	Increase
		Belize	62.2113	0.610229	0.0214266	62.1898	Increase
		Saint Vincent and the Grenadines	69.3254	0.637196	0.0198071	69.3056	Increase
		Cuba	95.8257	0.66873	0.0150146	95.8107	Increase
		Guyana	104.127	0.650812	0.0180477	104.109	Increase
		Grenada	107.125	0.668993	0.0139902	107.111	Increase
		Mongolia	144.838	0.617622	0.0211359	144.817	Increase
		Saint Lucia	148.091	0.67251	0.0130256	148.078	Increase
	High-Middle SDI	Cook Islands	0.00811454	0.77911	0.00763585	0.000478695	Decrease
		Malaysia	0.0294655	0.742524	0.00907712	0.0203884	Decrease
		Lebanon	0.0755089	0.744746	0.00894278	0.0665661	Decrease
		Jordan	0.0998788	0.725307	0.0108907	0.0889881	Decrease
		Oman	0.265904	0.773392	0.00763647	0.258267	Decrease
		Palau	1.12714	0.754047	0.00768233	1.11945	Decrease
		Libya	1.30417	0.725771	0.011319	1.29286	Decrease
		Iran (Islamic Republic of)	1.32328	0.697207	0.0127398	1.31054	Decrease
		Seychelles	1.47218	0.730151	0.010056	1.46213	Decrease
		Niue	1.68295	0.726222	0.0116722	1.67128	Decrease
		Sri Lanka	2.80711	0.701535	0.0128567	2.79425	Decrease
		Greece	3.23593	0.791854	0.00764175	3.22829	Decrease
		Guam	3.28302	0.803982	0.00763303	3.27538	Decrease
		Bahrain	3.39814	0.753043	0.00767901	3.39046	Decrease
		China	3.43062	0.72163	0.0112456	3.41937	Increase
		American Samoa	4.05919	0.723728	0.0106103	4.04858	Decrease
		Northern Mariana Islands	4.19462	0.771535	0.00763578	4.18698	Decrease
		Argentina	4.51241	0.723123	0.0111868	4.50122	Decrease
		Panama	4.76221	0.708865	0.0125347	4.74968	Decrease
		Chile	5.18478	0.771515	0.00763431	5.17714	Decrease
		Malta	5.42118	0.801585	0.00763542	5.41354	Decrease
		Mauritius	7.87089	0.71826	0.0119285	7.85896	Decrease
		Spain	8.55694	0.769284	0.00765142	8.54929	Decrease
		Portugal	9.71915	0.744152	0.00926384	9.70989	Decrease
		Bulgaria	9.76137	0.768151	0.00764132	9.75373	Increase
		Azerbaijan	10.9951	0.694851	0.012698	10.9824	Decrease
		Costa Rica	12.6701	0.70034	0.0121176	12.6579	Decrease
		Georgia	12.8499	0.732474	0.0100585	12.8398	Decrease
		Albania	21.0273	0.70685	0.0119675	21.0154	Decrease
		Antigua and Barbuda	25.4163	0.749887	0.00768768	25.4087	Increase
		Trinidad and Tobago	26.0061	0.768763	0.00764574	25.9985	Increase
		Uruguay	30.0004	0.719283	0.0114895	29.9889	Decrease
		Dominica	31.8871	0.746967	0.00772411	31.8794	Increase
		Kazakhstan	40.2674	0.725144	0.011076	40.2564	Increase
		Armenia	50.4708	0.701833	0.0125945	50.4582	Decrease
		Bosnia and Herzegovina	55.1661	0.723078	0.0112987	55.1548	Decrease
		Saint Kitts and Nevis	60.2507	0.754987	0.00767984	60.243	Increase
		North Macedonia	62.3328	0.75063	0.00773346	62.325	Decrease
		Romania	72.4219	0.768454	0.00764304	72.4142	Decrease
		Barbados	72.4777	0.746749	0.00771892	72.47	Increase
		Serbia	81.4506	0.792416	0.00763284	81.443	Decrease
		Croatia	84.142	0.798341	0.00763377	84.1343	Increase
		Bahamas	123.846	0.805021	0.00764662	123.838	Increase
		Montenegro	124.226	0.795801	0.00763573	124.219	Decrease
		Republic of Moldova	142.397	0.732215	0.0100349	142.387	Increase
		Hungary	245.904	0.790755	0.00764767	245.897	Decrease
		Belarus	262.91	0.784485	0.00763441	262.903	Decrease
		Ukraine	521.234	0.760774	0.00767615	521.227	Increase
	High SDI	Türkiye	0.36482	0.869444	0.0076351	0.357184	Decrease
		Republic of Korea	0.492662	0.886675	0.00763399	0.485028	Decrease
		Singapore	0.950922	0.856098	0.00763705	0.943285	Decrease
		Qatar	1.14556	0.846861	0.00763419	1.13792	Decrease
		Israel	1.54556	0.809012	0.00763345	1.53792	Decrease
		Saudi Arabia	1.69067	0.815143	0.00763584	1.68304	Decrease
		United Arab Emirates	1.78004	0.849318	0.00764187	1.7724	Decrease
		Italy	3.30592	0.805774	0.00763498	3.29829	Decrease
		Kuwait	3.37226	0.846651	0.00763308	3.36463	Decrease
		Iceland	5.3421	0.876362	0.00764549	5.33445	Decrease
		Japan	6.35926	0.871242	0.00763132	6.35163	Decrease
		Norway	6.38046	0.916133	0.00763502	6.37282	Decrease
		Cyprus	7.00323	0.835631	0.00763441	6.9956	Decrease
		San Marino	9.66664	0.888005	0.00764303	9.659	Decrease
		Taiwan (Province of China)	9.73537	0.874747	0.00764693	9.72772	Decrease
		Denmark	11.4611	0.896424	0.00764544	11.4534	Decrease
		France	12.5008	0.838365	0.0076358	12.4932	Decrease
		Georgia	12.8499	0.846564	0.00763183	12.8423	Decrease
		Ireland	13.1972	0.873754	0.00763551	13.1896	Decrease
		Netherlands	13.565	0.888464	0.00764112	13.5573	Decrease
		Luxembourg	13.6782	0.884429	0.00763508	13.6705	Decrease
		Belgium	13.9585	0.853654	0.00763178	13.9508	Decrease
		Switzerland	14.6361	0.933059	0.00763312	14.6284	Decrease
		United Kingdom	15.062	0.859	0.00763524	15.0543	Decrease
		Puerto Rico	16.3463	0.825526	0.00763421	16.3386	Increase
		Sweden	17.1118	0.88688	0.00763441	17.1042	Increase
		Czechia	17.9896	0.82845	0.00763703	17.982	Increase
		Brunei Darussalam	18.5125	0.810234	0.00763129	18.5049	Decrease
		Canada	19.1101	0.873171	0.00764489	19.1024	Decrease
		Andorra	19.6467	0.869444	0.00763467	19.639	Decrease
		Austria	26.2723	0.853837	0.00765494	26.2647	Decrease
		Australia	27.1351	0.844253	0.0076422	27.1274	Decrease
		Greenland	29.7885	0.82621	0.00763255	29.7808	Decrease
		New Zealand	33.5577	0.849442	0.00764416	33.55	Decrease
		United States of America	34.5066	0.862448	0.0076505	34.4989	Decrease
		United States Virgin Islands	40.3263	0.821831	0.00763165	40.3186	Increase
		Slovenia	40.6212	0.842431	0.00763679	40.6136	Decrease
		Germany	41.5846	0.902957	0.00763758	41.577	Decrease
		Slovakia	43.7755	0.810611	0.00763588	43.7679	Increase
		Monaco	46.926	0.908263	0.0076331	46.9184	Decrease
		Bermuda	52.9866	0.821365	0.00763696	52.979	Increase
		Finland	70.8942	0.859831	0.00764585	70.8865	Decrease
		Poland	89.8143	0.812043	0.00763754	89.8067	Increase
		Estonia	130.418	0.844918	0.00764036	130.411	Decrease
		Lithuania	146.089	0.856484	0.00763354	146.081	Increase
		Russian Federation	542.435	0.808536	0.00764717	542.428	Increase
		Latvia	575.267	0.830664	0.00764097	575.259	Increase
	Eff_diff=Valve-Frontier,The value represents the potential for improvement in a country's ACM DALYs. The larger the value, the greater the potential for improvement.Trends:indicate a trend in age-standardized ACM DALYs rate from 1990 to 2021.
