# Supplementary material for: Epidemiological trends in alcoholic cardiomyopathy burden: A 32-year global and Chinese analysis (1990–2021) with projections to 2036
Source: PLoS One. 2025 Nov 18;20(11):e0336033. doi: 10.1371/journal.pone.0336033 (PMC12626323; doi:10.1371/journal.pone.0336033)
Supplement: S7 Table — Global and China Predicted ASPRs,ASDRs and ASMRs by EAPC models. (XLSX) [file pone.0336033.s009.xlsx]

## Sheet: Sheet1
		Location	year	sex_name	Prediction of ASPRs				Prediction of ASDRs				Prediction of ASMRs
					Mean		Standard Deviation		Mean		Standard Deviation		Mean		Standard Deviation
		Global	2022	Male	0.000105323		1.66742e-06		0.000474264		3.60086e-05		1.86153e-05		1.40036e-06
				Female	2.80022e-05		4.703e-07		0.000108829		0.000108829		4.21101e-06		3.69125e-07
		Global	2023	Male	0.000102608		2.18013e-06		0.000463065		5.25412e-05		1.82391e-05		2.10823e-06
				Female	2.69921e-05		6.08883e-07		0.000106855		1.5309e-05		4.14401e-06		6.14967e-07
		Global	2024	Male	0.000100019		2.82332e-06		0.000452353		7.35197e-05		1.7881e-05		2.99793e-06
				Female	2.60499e-05		7.7782e-07		0.000105119		2.26961e-05		4.0862e-06		9.19741e-07
		Global	2025	Male	9.74691e-05		3.55111e-06		0.000441552		9.71884e-05		1.75152e-05		4.00098e-06
				Female	2.51481e-05		9.65836e-07		0.000103382		3.10526e-05		4.0277e-06		1.26399e-06
		Global	2026	Male	9.48553e-05		4.338e-06		0.000430188		0.000122476		1.71239e-05		5.07614e-06
				Female	2.42545e-05		1.1685e-06		0.000101325		4.0002e-05		3.95753e-06		1.63384e-06
		Global	2027	Male	9.22712e-05		5.17335e-06		0.000418959		0.000148931		1.67392e-05		6.20791e-06
				Female	2.33675e-05		1.38396e-06		9.92921e-05		4.94656e-05		3.89053e-06		2.02763e-06
		Global	2028	Male	8.97818e-05		6.03099e-06		0.000408224		0.000176246		1.63754e-05		7.38536e-06
				Female	2.25177e-05		1.60215e-06		9.74697e-05		5.94174e-05		3.83348e-06		2.44516e-06
		Global	2029	Male	8.73881e-05		6.89891e-06		0.000397794		0.000204073		1.60212e-05		8.59354e-06
				Female	2.17142e-05		1.82054e-06		9.57977e-05		6.97775e-05		3.78192e-06		2.88252e-06
		Global	2030	Male	8.50327e-05		7.76927e-06		0.000387242		0.000231947		1.56566e-05		9.81165e-06
				Female	2.09436e-05		2.03857e-06		9.40787e-05		8.03492e-05		3.72726e-06		3.33108e-06
		Global	2031	Male	8.26351e-05		8.63477e-06		0.000376195		0.000259348		1.5267e-05		1.10175e-05
				Female	2.01863e-05		2.25668e-06		9.20483e-05		9.07892e-05		3.65967e-06		3.77714e-06
		Global	2032	Male	8.02711e-05		9.50175e-06		0.000365235		0.000286392		1.48807e-05		1.22191e-05
				Female	1.94458e-05		2.47698e-06		9.00009e-05		0.000101248		3.5925e-06		4.22896e-06
		Global	2033	Male	7.80351e-05		1.03677e-05		0.000354681		0.000313152		1.45109e-05		1.34209e-05
				Female	1.87548e-05		2.69828e-06		8.81018e-05		0.000111855		3.53213e-06		4.69242e-06
		Global	2034	Male	7.5938e-05		1.12315e-05		0.000344426		0.000339444		1.41496e-05		1.46117e-05
				Female	1.81195e-05		2.92124e-06		8.63121e-05		0.00012256		3.475e-06		5.16309e-06
		Global	2035	Male	7.39253e-05		1.20879e-05		0.000334157		0.000364854		1.37806e-05		1.57693e-05
				Female	1.75218e-05		3.14521e-06		8.4467e-05		0.000133102		3.41347e-06		5.62805e-06
		Global	2036	Male	7.19105e-05		1.29269e-05		0.000323587		0.000388887		1.33903e-05		1.68686e-05
				Female	1.69347e-05		3.36849e-06		8.23758e-05		0.000143082		3.33959e-06		6.06919e-06
		Location	year	sex_name	Prediction of ASPRs				Prediction of ASDRs				Prediction of ASMRs
					Mean		Standard Deviation		Mean		Standard Deviation		Mean		Standard Deviation
		China	2022	Male	2.83747e-05		8.89953e-07		6.80475e-05		2.54875e-06		2.47224e-06		9.66508e-08
				Female	3.83498e-06		1.60511e-07		5.15199e-06		1.42552e-07		2.5386e-07		1.77674e-08
		China	2023	Male	2.78773e-05		1.54842e-06		6.74626e-05		3.88668e-06		2.43259e-06		1.51414e-07
				Female	3.84461e-06		2.95123e-07		5.02884e-06		2.358e-07		2.44288e-07		2.28629e-08
		China	2024	Male	2.73831e-05		2.34347e-06		6.68522e-05		5.58214e-06		2.39323e-06		2.15676e-07
				Female	3.85461e-06		4.59149e-07		4.90832e-06		3.44308e-07		2.35019e-07		2.84713e-08
		China	2025	Male	2.68912e-05		3.23125e-06		6.62114e-05		7.52579e-06		2.35417e-06		2.86715e-07
				Female	3.86492e-06		6.47537e-07		4.78986e-06		4.62994e-07		2.26046e-07		3.43421e-08
		China	2026	Male	2.64009e-05		4.18846e-06		6.55417e-05		9.6593e-06		2.31548e-06		3.62981e-07
				Female	3.87552e-06		8.57611e-07		4.67388e-06		5.88972e-07		2.17364e-07		4.0319e-08
		China	2027	Male	2.59159e-05		5.20024e-06		6.48545e-05		1.19472e-05		2.27724e-06		4.43419e-07
				Female	3.88638e-06		1.08764e-06		4.56092e-06		7.20328e-07		2.08967e-07		4.62972e-08
		China	2028	Male	2.54375e-05		6.25479e-06		6.41547e-05		1.43626e-05		2.23944e-06		5.27164e-07
				Female	3.89738e-06		1.33627e-06		4.45115e-06		8.55553e-07		2.00851e-07		5.22015e-08
		China	2029	Male	2.49649e-05		7.34233e-06		6.34359e-05		1.68825e-05		2.20195e-06		6.13514e-07
				Female	3.90835e-06		1.60243e-06		4.34378e-06		9.93322e-07		1.93008e-07		5.79759e-08
		China	2030	Male	2.44965e-05		8.4545e-06		6.26894e-05		1.94859e-05		2.16465e-06		7.01871e-07
				Female	3.91921e-06		1.88526e-06		4.23829e-06		1.13251e-06		1.85428e-07		6.35782e-08
		China	2031	Male	2.40317e-05		9.58428e-06		6.1913e-05		2.21548e-05		2.1275e-06		7.91727e-07
				Female	3.92995e-06		2.18406e-06		4.13503e-06		1.27238e-06		1.78106e-07		6.89759e-08
		China	2032	Male	2.35734e-05		1.07271e-05		6.11156e-05		2.48769e-05		2.09049e-06		8.82644e-07
				Female	3.94056e-06		2.49826e-06		4.03447e-06		1.4124e-06		1.71037e-07		7.41452e-08
		China	2033	Male	2.31236e-05		1.18789e-05		6.03037e-05		2.76403e-05		2.05359e-06		9.7417e-07
				Female	3.95095e-06		2.82725e-06		3.93671e-06		1.55205e-06		1.64216e-07		7.90674e-08
		China	2034	Male	2.26816e-05		1.30351e-05		5.94722e-05		3.04296e-05		2.01668e-06		1.06586e-06
				Female	3.96105e-06		3.1705e-06		3.84099e-06		1.69055e-06		1.57636e-07		8.37283e-08
		China	2035	Male	2.22457e-05		1.41911e-05		5.86134e-05		3.32281e-05		1.9797e-06		1.15732e-06
				Female	3.97079e-06		3.5275e-06		3.74673e-06		1.82719e-06		1.5129e-07		8.81179e-08
		China	2036	Male	2.18143e-05		1.53424e-05		5.77257e-05		3.60216e-05		1.94265e-06		1.24821e-06
				Female	3.98019e-06		3.89783e-06		3.65403e-06		1.96157e-06		1.45172e-07		9.223e-08
